# Supplementary material for: Sex‐based differences in early and late uveal melanoma‐related mortality
Source: Cancer Med. 2022 Nov 18;12(6):6700–10. doi: 10.1002/cam4.5458 (PMC10067119; doi:10.1002/cam4.5458)
Supplement: Supplementary file 1 — Appendix S1: [file CAM4-12-6700-s002.xlsx]

## Sheet: Blad1
Patient number	Patient age at diagnosis, rounded to nearest 10	Sex 0=female, 1=male	Cause of death 0=Alive, 1=UM-related death, 2=Other death	Primary tumor location, 1=Choroid, 2=Ciliary body	Years to last follow-up or death	Tumor diameter, mm	Tumor thickness, mm	Treatment 1=Ru-106 brachyt., 2=I-125 brachyt., 3=Enucleation
1	10	0	0	1	12.5041	14	4	1
2	20	1	0	1	12.4767			3
3	20	0	1	1	2.84658	22	14	3
4	20	0	0	1	12.0658	13	6	1
5	20	1	0	1	18.1534	10	3	1
6	20	0	0	1	13.1452	13	8.3	2
7	20	1	0	1	22.1014	14	6	1
8	20	1	1	1	5.45479	11	6.6	1
9	20	0	0	1	3.93973	5	2.9	1
10	20	0	0	1	6.36986	5	4.9	1
11	20	0	0	1	10.1288	12	4.9	1
12	20	0	1	1	8.74247	17	6	1
13	20	0	0	1	7.31233	12	8.1	2
14	20	0	0	1	15.2301	12	5.9	1
15	20	1	0	1	24.4548			3
16	20	1	1	1	6.61918	14	7.6	1
17	20	0	0	1	10.211	12	6.9	2
18	20	1	0	1	4.73973	10	5.8	1
19	30	0	1	1	4.56438	12	5.1	1
20	30	0	1	2	13.5123			3
21	30	1	0	1	36.4438	15	7	1
22	30	1	0	1	17.5315	12	7	3
23	30	0	0	1	5.45205	10	8.1	2
24	30	0	0	1	24.8	6	5.2	3
25	30	0	0	1	31.937	6	6	3
26	30	1	0	1	7.42466	12	11	2
27	30	1	1	1	6.2	16	6.4	1
28	30	0	1	1	3.6411	15		3
29	30	0	2	1	18.7068	8	5.7	1
30	30	0	0	1	27.8575	7	4.7	1
31	30	1	0	1	11.2164	16	7.5	3
32	30	1	0	2	16	3	2	1
33	30	1	0	1	19.6438	13	3.6	1
34	30	1	0	1	32.8575	10	1.8	1
35	30	0	0	1	3.1726	14	4.2	1
36	30	0	0	1	5.66849	6	3.2	1
37	30	0	0	1	12.6055	6	5	1
38	30	0	0	1	20.5123		4	3
39	30	1	0	1	17.537	4	3.1	1
40	30	0	1	1	7.77534	7	5.7	1
41	30	0	0	1	6.49315		3	1
42	30	0	1	1	12.3041	12	7.1	1
43	30	0	0	1	25.8932			3
44	30	1	0	1	9.71507	9	4	1
45	30	1	0	1	11.2575	7	3	1
46	30	1	2	1	23.3315		10	3
47	30	0	1	1	3.74521	10	6.4	1
48	30	0	0	1	4.12603	6	2.1	1
49	30	0	0	1	4.99726	12	4.5	1
50	30	0	1	1	12.9781	9	8.4	1
51	30	0	0	1	22.5425	4	1.7	1
52	30	1	0	1	17.3096	6	3.5	1
53	30	1	1	1	7.39726	9	5	1
54	30	0	0	1	11.989	13	4.6	1
55	30	0	0	1	24.5507	7	4.2	1
56	30	0	0	1	24.8603			3
57	30	1	0	1	7.89315	14	6.5	1
58	30	1	0	1	12.3425	15	7.4	2
59	30	1	0	1	12.7041	10	7.6	2
60	30	1	0	1	13.9616	8	4.3	1
61	30	1	0	1	15.7178	11	6.3	1
62	30	1	0	1	23.7425	12	3.9	1
63	30	0	1	1	4.01644	14	8	3
64	30	0	0	1	15.526	9	4	1
65	30	0	0	1	17.2521	5	2.4	1
66	30	0	1	1	17.7945	12	5.2	1
67	30	1	0	1	4.13151	5	2.5	1
68	30	1	0	1	19.9699	10	1.5	1
69	30	1	0	1	25.4137	8	5.7	1
70	30	1	0	1	32.4164			3
71	30	1	0	1	36.4055	12	4	1
72	40	0	1	1	3.17534	15	8.8	2
73	40	1	1	1	5.16164	8	7.6	2
74	40	1	1	1	19.7151	18	7.2	1
75	40	0	0	1	3.72329	7	3.5	1
76	40	0	1	1	7.82466	10	2	1
77	40	0	0	1	12.2795		3	3
78	40	0	0	1	30.4384	9	3.7	1
79	40	0	0	1	35.6055	8	4	1
80	40	1	1	1	2.12603	18	9.2	2
81	40	1	0	1	9.90685	10	3.7	1
82	40	0	1	1	4.75068	10	6.3	1
83	40	0	1	1	2.66301		12	3
84	40	0	0	1	8.54521	8	3	1
85	40	1	0	1	4.89315	10	3.5	1
86	40	1	0	1	5.72603	7	7	2
87	40	1	0	1	7.47123	5	2.6	1
88	40	0	1	1	7.37534	18	7.1	1
89	40	0	1	1	6.4274	10	3.4	1
90	40	0	0	1	7.0274	16	6.9	2
91	40	0	0	1	9.31233		4	1
92	40	0	0	1	15.789	7	2.6	1
93	40	0	2	1	18.6575		7.9	3
94	40	0	0	1	30.6904	9	2	1
95	40	0	0	1	31.4767	5	3.9	1
96	40	1	0	1	9.2274			3
97	40	1	0	1	12.3973	8	3.3	1
98	40	1	0	1	31.6192	8	2	1
99	40	1	1	1	0.268493	20	10	2
100	40	0	0	1	8.44658	8	2.5	1
101	40	0	0	1	10.7863	12	3	1
102	40	0	0	1	11.1452	13	5	1
103	40	0	0	1	35.5205	6	4	1
104	40	1	1	1	3.82466	14	4.2	1
105	40	1	0	1	7.12603	12	10.6	2
106	40	1	0	1	21.1178	6	3.9	1
107	40	0	1	1	11.9014	12	6	1
108	40	0	1	1	12.3288	12	6.4	1
109	40	0	0	1	23.1945	7	1.7	1
110	40	1	1	1	4.91781	8	1.8	1
111	40	1	1	1	11.1753	6	4.1	1
112	40	1	0	1	12.3726	16	6.9	1
113	40	1	0	1	33.726	15	8	3
114	40	0	0	1	3.26301	8	6.5	1
115	40	0	0	1	7.43014	10	2.9	1
116	40	0	0	1	8.23836	12	2	1
117	40	0	0	1	10.4521	9	4	3
118	40	0	0	1	12.8877	10	8	2
119	40	0	0	1	19.0822		9.4	2
120	40	1	1		1.92055			3
121	40	1	1	1	2.83014	6	3	1
122	40	1	1	1	3.8137	14	4.9	1
123	40	1	2	1	3.92055	12	5	1
124	40	1	0	1	6.16712	11	4.8	1
125	40	1	0	1	6.6411	10	7.3	2
126	40	1	0	1	8.10411	10	9.7	3
127	40	1	0	1	16.3096	10	9	2
128	40	0	1	1	10.989	15	7.4	2
129	40	0	0	1	12.4	10	4	1
130	40	0	0	1	15.0438	9	2.5	1
131	40	0	0	1	16.4959	13	6.8	1
132	40	0	0	1	24.1671			3
133	40	0	0	1	31.1863	15	7.5	1
134	40	0	0	1	33.5507	7	2.5	1
135	40	1	1	2	2.53699		11.6	3
136	40	1	0	1	8.31507	9	6.6	1
137	40	1	0	1	10.2411	12	5	1
138	40	1	0	1	11.0301	14	5.8	1
139	40	1	0	1	13.6		7.3	3
140	40	1	0	1	19.4548	8	3.3	1
141	40	1	0	1	30.326	12	6.6	1
142	40	0	2	1	0.243836			3
143	40	0	1	1	3.66027			3
144	40	0	1	1	15.0795			3
145	40	0	2	1	16.8082	10	7.9	1
146	40	0	0	1	20.9068	7	4.8	1
147	40	0	0	1	27.5123	7	4.2	1
148	40	0	0	1	32.1096			3
149	40	0	0	1	32.9945	10	5.2	1
150	40	0	0	1	34.2055	10	9	1
151	40	0	0	1	34.5014	5	3	1
152	40	1	0	1	3.68493	10	4	2
153	40	1	0	1	4.73973	10	12	1
154	40	1	1	1	5.94521			3
155	40	1	0	1	11.4466	6	4	1
156	40	1	0	1	13.5699	10	4.5	3
157	40	1	0	1	14.0219			3
158	40	1	2	1	27.6685			3
159	40	0	1	1	2.30411		5.8	1
160	40	0	1	1	39.8411			3
161	40	1	1	1	0.136986			3
162	40	0	0	1	3.45479	15	8	2
163	40	0	1	1	6.21644	17	9	2
164	40	0	0	1	7.18356	12	3.6	1
165	40	0	0	1	7.8137	9	3.3	1
166	40	0	0	1	11.2466	14	3.7	1
167	40	0	0	1	18.9397	4	4.1	3
168	40	0	0	1	23.6904	7	2.7	1
169	40	0	0	1	26.5288	13	6.4	1
170	40	0	0	1	29.9068	10	6.6	1
171	40	1	1	1	4.93151			3
172	40	1	0	1	7.12055	11	9.5	2
173	40	1	0	1	8.96712	6	3.2	1
174	40	1	0	1	10.1288	14	6.3	1
175	40	1	0	1	13.2247	13	7	2
176	40	1	0	1	14.4822	12	8.7	2
177	40	1	0	1	18.7205	9	6.6	1
178	40	1	0	1	19.0493	15	5.3	1
179	40	1	0	1	20.9726	14	7	1
180	40	0	1	1	9.52877	9	3.5	1
181	40	1	1	1	1.15616	20	6.2	1
182	40	0	1	1	3.2	5	3.5	1
183	40	0	0	1	3.40548	8	3	1
184	40	0	1	1	3.89589	10	9.5	2
185	40	0	0	1	7.17534	13	3.7	1
186	40	0	0	1	8.23836	6	1.7	3
187	40	0	1	1	10.326	15	5.7	1
188	40	0	0	1	12.3151	16	12.4	3
189	40	0	1	1	12.7178	7	3	1
190	40	0	0	1	13.3753	11	4	1
191	40	0	0	1	22.811	8	4.9	1
192	40	0	0	1	23.5205	6	3.2	1
193	40	0	0	1	32.5288	12	2	1
194	40	0	0	1	33.7342	9	4.5	1
195	40	0	0	1	37.1397	6	2	3
196	40	0	0	1	39.4521			3
197	40	1	2	2	3.4411	16	7	1
198	40	1	0	1	4.85753	7	4.5	1
199	40	1	1	1	6.69863	8	4.2	1
200	40	1	0	1	6.83836	9	4	1
201	40	1	0	1	10.3781	9	2	1
202	40	1	0	1	19.8329	6	2.9	1
203	40	1	0	1	21.526	7		3
204	40	1	0	1	21.6027	7	5.7	1
205	40	1	0	1	23.7644			3
206	40	1	0	1	25.3205	15	11.6	1
207	40	1	0	1	30.6767		7	1
208	50	1	1	1	3.55068	13	5.8	1
209	50	0	0	1	4.67123	6	1.9	1
210	50	0	0	1	5.2	13	2.5	1
211	50	0	0	1	12.5096	16	9	3
212	50	0	0	1	23.9151			3
213	50	0	0	1	32.5918	7	4.5	1
214	50	0	0	1	33.9562	10	13	3
215	50	1	1	1	2.25205			3
216	50	1	0	1	3.27123	7	2.7	1
217	50	1	0	1	7.8137	10	3.8	1
218	50	1	2	1	8.82192	10	7	3
219	50	1	0	1	10.5589	6	2.5	1
220	50	1	0	1	11.189	12	8.5	1
221	50	1	0	1	12.5452	9	4.5	1
222	50	1	0	1	22.2301	11	5.3	1
223	50	1	0	1	24.9014	6	2.9	1
224	50	1	0	1	26.1397	6	5.4	1
225	50	1	0	1	29.4466	6	1.7	1
226	50	1	0	1	35.4137	10	9	3
227	50	0	1	1	5.30685	14	7.5	1
228	50	0	1	1	14.8356	13	3	1
229	50	0	1	1	27.6082	25	8	3
230	50	1	1	1	3.83288	16	7.9	1
231	50	1	1	1	5.58356	8	8.3	2
232	50	1	1	1	31.3205	5	3.2	1
233	50	0	0	1	4.53699	10	7.8	2
234	50	0	0	1	5.96438	9	3.2	1
235	50	0	0	1	9.02192	12	3.1	1
236	50	0	0	1	13.4712	20	5	1
237	50	0	0	1	15.7233	14	5.4	1
238	50	0	2	1	16.1178	10	6	1
239	50	0	0	1	18.8603	12	10	2
240	50	0	0	1	19.6411	7	4.3	1
241	50	1	1	1	3.79452	16	8.1	2
242	50	1	0	1	4.21918	18	7.5	2
243	50	1	1	1	4.89315	11	6.6	1
244	50	1	0	1	6.10959	7	2.6	1
245	50	1	0	1	6.54521	7	7	1
246	50	1	0	1	7.11781	13	6	1
247	50	1	0	1	9.06301	12	6	1
248	50	1	1	1	10.3096	12	6.5	1
249	50	1	0	1	14.2959	12	3.7	1
250	50	1	0	1	18.4548	18	4.5	1
251	50	1	0	1	18.4575	15	2.9	3
252	50	1	0	1	20.5096	5	2.9	1
253	50	1	0	1	22.2164	10	2.7	1
254	50	1	0	1	35.2685	7	5	1
255	50	1	0	1	37.6301	8	2	1
256	50	0	1	1	1.30959	15	5	1
257	50	0	1	1	2.91781	12	11	2
258	50	0	1	1	5.36986	14	5	3
259	50	1	1	1	5.80548	10	6.3	1
260	50	0	0	1	9.12055	8	2.9	1
261	50	0	1	1	10.2548	8	9	3
262	50	0	1	1	10.2548	8	9	1
263	50	0	2	1	10.4055	12	7	1
264	50	0	0	1	12.3178			3
265	50	0	0	1	12.4767	12	6.3	1
266	50	0	0	1	12.4959	9	4	1
267	50	0	0	1	15.2	13	6	1
268	50	0	0	1	22.4849	8	3	1
269	50	0	0	1	23.3836			3
270	50	0	0	1	30.0986	5	3.2	1
271	50	0	0	1	30.6329	6	5.9	1
272	50	1	2	1	6.58082	9	2.2	1
273	50	1	0	1	9.30959	14	7.3	2
274	50	1	0	1	12.5726	8	7.2	2
275	50	1	0	1	15.5233		4.2	3
276	50	1	0	1	19.1836	6	4.8	1
277	50	1	0	1	26.8548	7	4.2	1
278	50	1	0	1	30.0411	9	5.7	1
279	50	1	0	1	32.3205	12	8.5	1
280	50	0	1	1	0.769863	5	4	1
281	50	1	1	1	6.04932	12	6.5	1
282	50	0	1	1	1.81644	10	9.8	2
283	50	0	0	1	3.44384	10	8	2
284	50	0	0	1	6.54795		10	2
285	50	0	0	1	7.8	12	4	1
286	50	0	0	1	11.7616		11	3
287	50	0	1	1	12.2411	9	3.4	1
288	50	0	1	1	17.9479	8	3.5	1
289	50	0	0	2	18.2219	10	5.7	1
290	50	0	0	1	20.5671	7	1.5	1
291	50	0	0	1	22.1397	6	1.9	1
292	50	0	0	1	27.6575	9	4.5	1
293	50	1	1	1	3.12877	17	12	3
294	50	1	0	1	7.00822		1.8	1
295	50	1	0	1	7.42466	2	1	1
296	50	1	0	1	7.90411			3
297	50	1	0	1	27.3014	5	3.2	1
298	50	1	0	1	36.2247			3
299	50	0	1	1	2.09589			3
300	50	0	1	1	4.70137	10	6	1
301	50	1	1	1	1.73425	15	9	3
302	50	1	1	1	7.60548	8	3	1
303	50	0	1	1	2.43288			3
304	50	0	2	1	5.15342			3
305	50	0	0	1	5.82192	4	2.2	1
306	50	0	0	1	10.5562	11	7.8	2
307	50	0	0	1	12.2274	13	8.2	2
308	50	0	0	1	13.5068	12	6.2	1
309	50	0	1	1	15.0575	7	2.4	1
310	50	0	0	1	29.4384	8	6.2	1
311	50	0	0	1	38.5233	15	3	1
312	50	1	1	1	2.03562	15	8	3
313	50	1	1	2	2.46575			3
314	50	1	1	1	3.13151	16	5.4	1
315	50	1	1	1	3.96438	17	13	3
316	50	1	0	1	4.20822	9	9	2
317	50	1	2	1	5.23014	11	6.9	2
318	50	1	1	1	6.30959			3
319	50	1	0	1	8.04658	10	2.5	1
320	50	1	0	1	12.8192	16	7.6	2
321	50	1	0	1	14.9479	12	5.5	1
322	50	1	0	1	24.7288	6	1.9	1
323	50	1	0	1	26.6			3
324	50	1	0	1	32.7808	10	6	1
325	50	0	1	1	1.86849			3
326	50	0	1	1	21.263	11	8.1	1
327	50	1	1	1	3.43562	16	8.5	2
328	50	0	1	1	1.75616			3
329	50	0	2	1	1.86849			3
330	50	0	2	1	2.12877			3
331	50	0	0	1	3.36712	10	5	1
332	50	0	0	1	5.29589	14	6.2	2
333	50	0	0	1	9.56164	11	4.2	1
334	50	0	1	1	10.3068	15	9.4	2
335	50	0	0	1	10.4548	14	9.5	2
336	50	0	1	1	12.2658	9	5.7	1
337	50	0	1	1	12.8521			3
338	50	0	0	2	12.9726	8	4.5	1
339	50	0	0	1	13.2603	7	2	1
340	50	0	0	1	14.3753			3
341	50	0	0	1	24.1507	5	4.4	1
342	50	1	0	1	3.27123	15	12	2
343	50	1	0	1	3.50137	8	2	1
344	50	1	1	1	4.5726	15	4	1
345	50	1	0	1	6.64384	10	2.8	1
346	50	1	0	1	8.89041	15	2	1
347	50	1	0	1	14.6247	11	7.5	2
348	50	1	0	1	17.2904	11	3.5	1
349	50	1	0	1	18.2082		11.2	3
350	50	1	0	1	20.5315			3
351	50	1	0	1	30.5726	5	7.5	1
352	50	1	0	1	32.074	8	3.4	1
353	50	0	1	1	3.45479	20	8.1	3
354	50	1	1	1	5.90959	10	8	1
355	50	0	1	1	2.70411	12	6.5	1
356	50	0	0	1	8.17808	20	7.3	2
357	50	0	1	1	9.71781	20	9.2	3
358	50	0	0	1	17.5589	18	14.2	3
359	50	0	1	1	18.5699	7	1.9	1
360	50	0	0	1	19.5315	7	2.4	1
361	50	0	0	1	21.0137	15	10	3
362	50	0	0	1	22.0575	6	3.9	1
363	50	0	0	1	22.2466	4	3.6	1
364	50	1	1	1	1.17534		18	3
365	50	1	1	1	1.47671	12	7	1
366	50	1	0	1	5.81918	10	10	2
367	50	1	0	1	5.95616	5	3.5	1
368	50	1	0	1	5.95616		3.5	1
369	50	1	0	2	7.40822	14	7.3	2
370	50	1	0	1	7.81644		6	1
371	50	1	0	1	10.674	5	3	1
372	50	1	0	1	15.5616	6	5	1
373	50	1	0	1	16.3863	5	3.4	1
374	50	1	0	1	18.1123		14	3
375	50	1	0	1	18.2466	16	8.5	2
376	50	1	0	1	18.4521	13	2.3	1
377	50	1	0	1	22.9205		11.4	3
378	50	1	0	1	26.4493			3
379	50	1	0	1	35.326	10	7	1
380	50	1	1	1	4.50685	9	3	1
381	50	1	1	1	24.6466	5	3.2	1
382	50	0	1	1	2.31507	22	10.2	3
383	50	0	0	1	3.28767	8	5.5	2
384	50	0	0	1	3.3863	12	3.2	1
385	50	0	1	1	4.06301		6.2	3
386	50	0	0	1	4.12603	7	2.6	1
387	50	0	0	1	4.53151	10	2.5	1
388	50	0	1	1	5.26849	10	5	3
389	50	0	1	1	6.8274	14	3.1	1
390	50	0	0	1	7.97808	12	3.5	1
391	50	0	0	1	12.0658	11	9	3
392	50	0	0	1	12.2575	10	4.5	1
393	50	0	0	1	12.9836	12	8.7	2
394	50	0	0	1	13.1288			3
395	50	0	0	1	14.137	7	5.5	1
396	50	0	0	1	15.4658	10	4.4	1
397	50	0	0	1	17.1945	11	8.6	3
398	50	0	0	1	18.0164	5	3.5	1
399	50	0	0	1	24.2219			3
400	50	1	1	1	0.750685	15	6.5	1
401	50	1	1	1	1.0137	18	14	3
402	50	1	2	1	3.62466	4	4	3
403	50	1	1	1	3.86849	15	4.7	1
404	50	1	1	1	3.97808		14	3
405	50	1	0	1	3.97808	5	3	1
406	50	1	0	1	4.07671	14	5.5	1
407	50	1	0	1	4.64384	17	8	2
408	50	1	0	1	4.98904	8	3.1	1
409	50	1	0	1	6.71781	6	6.2	1
410	50	1	1	1	7.76164	15	6.7	1
411	50	1	0	1	11.1863	11	2.5	1
412	50	1	0	1	14.137	8	2.5	3
413	50	1	2	1	15.3808	7	6.8	1
414	50	1	2	1	15.8247			3
415	50	1	0	1	17.1425	7	8.6	2
416	50	1	0	1	18.9753	10	7	1
417	50	1	0	1	22.5178			3
418	50	1	0	1	24.1096			3
419	50	0	1	1	4.63288	10	5.4	1
420	50	0	1	1	5.29863	10	3.4	1
421	50	0	1	1	9.94521	9	3.5	1
422	50	1	1	1	2.00822	12	6.9	1
423	50	1	1	1	3.25479	12	6.3	1
424	50	0	1	1	1.96712	8	7.4	2
425	50	0	1	1	2.78356	16	9	2
426	50	0	1	1	3.47397	9	6.1	1
427	50	0	1	1	3.92055	11	6	1
428	50	0	1	1	4.28767	12	3.4	1
429	50	0	1	1	4.35068	12	5.9	1
430	50	0	0	1	4.82192		2.2	1
431	50	0	1	1	5.60274	8	2	1
432	50	0	0	1	6.37808	7	2.5	1
433	50	0	0	1	13.2795	14	8.2	3
434	50	0	0	1	15.5836	6		3
435	50	0	2	1	18.0027	3		3
436	50	0	0	1	18.2493	10	10.9	3
437	50	0	0	1	19.0849	7	4.3	1
438	50	0	0	1	19.1699			3
439	50	0	0	1	19.2027			3
440	50	0	0	1	22.5068	9	7.6	1
441	50	0	0	1	23.0548	14	6.2	1
442	50	0	0	1	24.6164	8	2.9	1
443	50	0	0	1	35.5671			3
444	50	1	1	1	1.2411			3
445	50	1	1	1	2.78904	12	6	1
446	50	1	0	1	5.54521	11	7.4	2
447	50	1	0	1	5.64932	10	8	2
448	50	1	0	1	6.28219	4	2.8	1
449	50	1	0	1	6.50959	11	4	1
450	50	1	0	1	7.62466		5.1	3
451	50	1	0	1	8.80548	18		3
452	50	1	0	1	9.72603	15	6	1
453	50	1	2	1	11.5315	6	2.4	1
454	50	1	0	1	13.2411	9	3.5	1
455	50	1	0	1	18.6247	6	2.5	1
456	50	1	0	1	19.9151	14	6.5	1
457	50	1	2	1	24.326			3
458	50	1	0	1	24.8082		10.1	3
459	50	0	1	1	1.95616			3
460	50	0	1	1	9.11781	12	8.3	2
461	50	0	1	2	9.69589			3
462	50	1	1	1	1.52603	6	3.4	2
463	50	1	1	1	2.86301	16	6.7	1
464	50	0	2	1	2.44384	10	4	1
465	50	0	0	1	3.43562	6	3	1
466	50	0	0	1	3.45479	11	4	1
467	50	0	1	1	3.65205	17	4.8	3
468	50	0	2	1	4.98904	9	3	1
469	50	0	1	1	5	12	4.1	1
470	50	0	0	1	7.20274	13	8.5	2
471	50	0	1	1	8.04384		9.1	3
472	50	0	0	1	9	12	5.6	1
473	50	0	1	1	9.29863	9	5.9	1
474	50	0	0	1	11.3781	10	2.6	1
475	50	0	2	1	12.1699	6	5.2	1
476	50	0	0	1	12.926	8	4	1
477	50	0	1	1	14.2658			3
478	50	0	0	1	14.926		5.7	3
479	50	0	0	1	16.8877	7	2.8	1
480	50	0	0	1	20.3397	15	8.2	2
481	50	0	0	1	24.9753	9		3
482	50	0	0	1	27.474	6	6.2	1
483	50	0	0	1	29.2986	10	3.2	1
484	50	1	1	1	2.04384	7	2.5	3
485	50	1	1	1	2.52603	8	5	3
486	50	1	0	1	6.95068	14	5.3	1
487	50	1	0	1	7.94795	14	7.2	2
488	50	1	0	1	9.09315			3
489	50	1	0	1	10.2904	10	4.2	1
490	50	1	1	1	10.9315	15	2.9	1
491	50	1	2	1	12.2685	7	4.7	1
492	50	1	0	1	12.9507			3
493	50	1	2	1	15.2849			3
494	50	1	0	1	15.3699			3
495	50	1	0	1	16.2164	18	9.2	2
496	50	1	0	1	16.4986			3
497	50	1	1	1	17.8877	10	7.1	1
498	50	1	0	1	19.6685			3
499	50	1	0	1	21.4877	10	3.3	1
500	50	1	0	1	22.5616	7	3.1	1
501	50	1	2	1	23.0493	15	8.5	1
502	50	1	0	1	25.4712			3
503	50	1	0	1	26.8603	8	4.9	1
504	50	1	0	1	33.189	12	11	3
505	60	0	1	1	1.90685	17	13	3
506	60	0	1	1	5.51507	14	8	2
507	60	0	1	1	6.69589	15	7.8	2
508	60	1	1	1	2.59178	12	7	1
509	60	1	1	1	3.26849	16	4.9	1
510	60	1	1	1	3.9726			3
511	60	0	0	1	3.15342	10	2.2	1
512	60	0	1	1	3.38904			3
513	60	0	0	1	4.11507	8	2.5	1
514	60	0	1	1	4.47123	10	3.2	1
515	60	0	0	1	5.47671	11	6.1	1
516	60	0	1	1	7.12329	12	5.9	1
517	60	0	0	1	7.91233	10	8	2
518	60	0	0	1	8.78904	12	6	1
519	60	0	0	1	10.2521	11	9	2
520	60	0	0	1	12.1315	8	2.5	1
521	60	0	0	1	19.6986	10	3.7	1
522	60	0	0	1	20.2959	6	2.1	1
523	60	0	0	1	35.7397	3	12	3
524	60	0	0	1	35.7945	11	2	1
525	60	1	1	1	0.723288	13	5	1
526	60	1	1	1	1.45753	8	2.7	1
527	60	1	1	1	2.4411	15	6.2	1
528	60	1	0	1	3.30685	8	6.5	1
529	60	1	0	1	3.97534	17	2.9	1
530	60	1	0	1	4.07123	13	7	2
531	60	1	2	1	5.51781	4	4.9	1
532	60	1	1	1	6.20274		7	3
533	60	1	2	1	6.52055	14	7	1
534	60	1	0	1	10.7096	6	3.3	1
535	60	1	0	1	13.589	8	6.4	1
536	60	1	0	1	14.5973	12	7.5	2
537	60	1	0	1	15.1562	3	3	1
538	60	1	0	1	17.3068	12	2.3	1
539	60	1	0	1	18.1452	10	2.3	1
540	60	1	0	1	18.5041	5	2.4	1
541	60	1	1	1	19.2356	10	5	3
542	60	1	0		20.3452			3
543	60	1	2	1	21.0356			3
544	60	1	0	1	22.389	5	1.9	1
545	60	0	1	1	3.00548	10	3.6	1
546	60	0	1	1	3.02192	18	8.1	2
547	60	1	1	1	3.08219	10	5.6	1
548	60	1	1	1	7.10685	10	6.4	1
549	60	0	1	1	2.22192		9.1	3
550	60	0	1	1	3.79178	14	6.8	2
551	60	0	0	1	4.26849	5	3	1
552	60	0	0	1	5.06575	18	10	3
553	60	0	0	1	5.72603	8	1.5	1
554	60	0	0	1	6.56986	11	6.1	1
555	60	0	0	1	9.88219	14	7.5	2
556	60	0	0	1	12.4575	6	4.3	1
557	60	0	0	1	13.1781	3	3.5	1
558	60	0	0	1	13.2247	10	4.3	1
559	60	0	1	1	14.0329			3
560	60	0	2	1	14.6055	11	6.2	1
561	60	0	0	1	16.7096			3
562	60	0	0	1	17.6685	15	8	2
563	60	0	1	1	20.4466	11	15	3
564	60	0	0	1	21.0575	10	4	1
565	60	0	0	1	25.7945	12	5.2	1
566	60	0	0	1	27.3699	10	5.4	1
567	60	0	0	1	27.7589			3
568	60	0	0	1	28.4822	9	3.7	1
569	60	0	0	1	33.9178			3
570	60	1	1	1	2.27671	10	7.4	1
571	60	1	0	1	4.12603	16	9	2
572	60	1	0	1	4.13151	8	1.9	1
573	60	1	1	1	4.16712	12	9.1	2
574	60	1	0	1	6.47123	8	2	1
575	60	1	0	1	9.04384	10	2.2	1
576	60	1	0	1	9.70959	12	7.5	2
577	60	1	0	1	15.4301	6	1.9	1
578	60	1	0	1	19.5452	6	7	1
579	60	1	2	1	21.1151	5	3	1
580	60	1	0	1	27.0575	13	6	1
581	60	0	1	1	1.04658			3
582	60	0	1	1	1.53425	10	11	2
583	60	1	1	1	2.09589	13	3	1
584	60	1	1	2	3.12877	18	10.6	2
585	60	1	1	1	3.61644	18	8.7	2
586	60	1	1	1	3.79452	10	5.4	1
587	60	0	2	1	1.04658			3
588	60	0	1	1	1.67671	20		3
589	60	0	1	1	4.2274	17	10	2
590	60	0	1	1	4.33973			3
591	60	0	1	1	4.87945	15	4	1
592	60	0	1	1	5.98356	14	5	1
593	60	0	0	1	6.14521	10	4	1
594	60	0	1	1	7.49863			3
595	60	0	1	1	7.81918	8	5.7	1
596	60	0	0	1	8.39178		10.5	3
597	60	0	0	1	8.8274	8	4.5	1
598	60	0	0	1	10.4192			3
599	60	0	2	1	12.2849	11	6.2	1
600	60	0	0	1	14.126	12	7.5	2
601	60	0	1	1	14.6055	7	2	1
602	60	0	0	1	14.9205	19	6.5	1
603	60	0	0	1	19.5644			3
604	60	0	2	1	24.3342	10	4.5	1
605	60	0	0	1	25.0959			3
606	60	0	0	1	27.589	7	4.2	1
607	60	1	1	1	0.443836			3
608	60	1	1	1	2.84932	15	14	3
609	60	1	2	1	3.20548	14	9.4	2
610	60	1	1	1	3.30411	7	4	1
611	60	1	1	1	3.37808	17	8.7	3
612	60	1	0	1	3.78356	8	3.8	1
613	60	1	0	1	4.95616	10	3.5	1
614	60	1	1	1	6.41096	12	4.5	1
615	60	1	0	1	8.90137	17	5.5	1
616	60	1	1	1	9.21918	15	3	1
617	60	1	2	1	9.83288	14	9.2	2
618	60	1	0	1	10.3014		10.5	2
619	60	1	2	1	11.6493	8	3	1
620	60	1	2	1	14.1425	13	6.2	1
621	60	1	2	1	18.8384			3
622	60	1	0	1	19.1233			3
623	60	1	0	1	20.0301	10	11	3
624	60	1	0	1	20.274	10	3	3
625	60	1	0	1	21.4082	5	3	1
626	60	1	2	1	26.3781	12	3.2	1
627	60	1	2	1	27.8274	8	4	1
628	60	1	0	1	30.9068	8	8.5	1
629	60	0	1	1	1.61096	15	3	1
630	60	0	1	1	2.69589	15	10	2
631	60	0	1	1	3.98082	4	1.5	1
632	60	0	1	1	4.75342	10	4.5	1
633	60	0	1	1	4.86575	16	7.2	2
634	60	0	1	1	5.88493	11	3.6	1
635	60	0	1	1	6.47671	10	4.6	1
636	60	0	1	1	9.1726	7	7.6	2
637	60	0	1	1	9.69863	12	5.4	1
638	60	1	1	1	2.07397	15	2.9	1
639	60	1	1	1	6.21644			3
640	60	0	0	1	3.29041	12	6.5	1
641	60	0	0	1	6.23836		3.6	1
642	60	0	0	1	6.25753		5	1
643	60	0	0	1	8.02466	20	12	3
644	60	0	0	1	9.26301	11	4	1
645	60	0	2	1	9.79726	8	4.5	1
646	60	0	0	1	11.1342	15	10.7	2
647	60	0	0	2	18.7397	11	4	1
648	60	0	0	1	22.5041	5	2.2	1
649	60	0	0	1	36.9425	4	2	1
650	60	1	2	1	0.863014	10	5.9	1
651	60	1	1	1	1.27671			3
652	60	1	1	1	1.83562			3
653	60	1	1	1	1.88767	20	9	2
654	60	1	1	1	3.24384		14	3
655	60	1	1	1	3.25753	16	4.9	1
656	60	1	2	1	3.93973	17	10.2	3
657	60	1	1	1	4.46575	15	8.4	1
658	60	1	1	1	4.95342	6	2.1	1
659	60	1	1	1	5.46301	14	6.5	1
660	60	1	1	1	5.53151	12	4.7	1
661	60	1	0	1	6.60548	9	4.1	1
662	60	1	1	2	7.36712			3
663	60	1	0	1	7.54521	15	5.3	1
664	60	1	2	1	8.60548	5	2.7	1
665	60	1	1	1	8.75342			3
666	60	1	2	1	8.89863			3
667	60	1	2	1	9.87945	10	4	1
668	60	1	2	1	9.96164	10	9	2
669	60	1	0	1	10.9425	11	4.7	1
670	60	1	1	1	11.4274	10	3.3	1
671	60	1	0	1	15.8247	10	4.5	1
672	60	1	0	1	15.9014	10	9.7	2
673	60	1	0	1	16.1123	7	6.9	2
674	60	1	0	1	20.463	6	3.5	1
675	60	1	0	1	23.2904	7	2.5	1
676	60	1	0	1	25.4	5	2.4	1
677	60	0	1	1	7.84932	15	6	1
678	60	1	1	1	5.25479	12	6	1
679	60	1	1	1	17.589	8	4.6	1
680	60	0	1	1	2.05753	11	4.2	1
681	60	0	1	2	4.08767	16	8.9	2
682	60	0	2	1	4.44658	8	3.8	1
683	60	0	0	1	4.59452	8	2.6	1
684	60	0	1	1	6.40822	12	7	3
685	60	0	2	1	6.43836	10	7	1
686	60	0	1	1	7.10959	11	4.5	1
687	60	0	0	1	7.52877	15	7.1	2
688	60	0	0	1	7.77808	12	4	1
689	60	0	0	1	8.56164	10	8.8	2
690	60	0	0	1	8.89863			3
691	60	0	0	1	9.63836	12	3.5	1
692	60	0	0	1	10.074	11	5	1
693	60	0	1	1	11.5699	14	9.7	3
694	60	0	0	1	12.6137	10	6.9	1
695	60	0	0	1	14.2219	8	3.3	1
696	60	0	0	1	15.8247	15	4.5	1
697	60	0	0	1	16.5973			3
698	60	0	0	1	17.3973	13	5.8	1
699	60	0	2	1	17.7534	8	8	3
700	60	0	0	1	20.7342			3
701	60	0	0	1	22.8137			3
702	60	0	0	1	29.9781	8	3.9	1
703	60	1	1	1	1.23562			3
704	60	1	1	1	3.56164	14	4	1
705	60	1	0	1	3.84658	11	3.5	1
706	60	1	1	1	3.87123	9		3
707	60	1	2	1	4.33699	15	8.4	2
708	60	1	0	1	4.53151	13	5.9	1
709	60	1	1	1	4.54247	16	5	1
710	60	1	1	2	4.63836			3
711	60	1	1	1	4.65205	7	3.2	3
712	60	1	0	1	4.66301	9	2	1
713	60	1	1	1	7.04932	6	3.9	1
714	60	1	0	1	9.56164			3
715	60	1	0	1	11.074	17	7.6	3
716	60	1	0	1	11.3753	4	3.4	1
717	60	1	1	1	11.6959	7	6.9	1
718	60	1	0	1	13.2	10	5.5	1
719	60	1	0	1	13.4712	18	16	3
720	60	1	0	1	17.0712	5	4.7	1
721	60	1	0	1	17.1726	11	10.2	2
722	60	1	0	1	17.2685	11	6.5	1
723	60	1	0	1	17.4932		9.9	2
724	60	1	0	1	18.0192	13	8.1	2
725	60	1	2	1	22.6466	20	4.9	1
726	60	1	0	1	24.0329			3
727	60	1	0	1	28.1562	12	6.4	1
728	60	0	1	1	2.21096	12	3.5	1
729	60	0	1	1	3.86301	20	9.7	2
730	60	0	1	1	4.86027	12	5.6	1
731	60	0	1	1	6.92329	14	3.8	1
732	60	0	1	1	9.01644		13	3
733	60	1	1	1	5.68219	18	6.7	2
734	60	0	1	1	0.358904			3
735	60	0	1	1	2.44384	10	4	1
736	60	0	1	1	2.51233		10	3
737	60	0	1	1	3.78904	10	3.2	1
738	60	0	1	1	3.86849	8	5.4	1
739	60	0	0	1	4.03836	12	4.5	1
740	60	0	1	1	4.53699	11	10	3
741	60	0	1	2	5.07397		8	3
742	60	0	0	1	5.72329		9.8	2
743	60	0	1	1	7.2137			3
744	60	0	1	1	7.6411	15	6.6	1
745	60	0	0	1	10.4164	10	6.5	1
746	60	0	0	1	11.4603	13	3.5	1
747	60	0	0	1	11.7041	10	15	3
748	60	0	2	1	16.074			3
749	60	0	2	1	17.011	5	4	1
750	60	0	0	1	20.0877	12	6.9	1
751	60	0	2	1	20.1562			3
752	60	0	0	1	22.0055	7	3.4	1
753	60	0	2	1	22.1644	10	7	1
754	60	0	0	1	23.4438	6	3.2	1
755	60	0	0	1	24.7151			3
756	60	0	0	1	26.5589	10	1.9	1
757	60	0	0	1	32.2493	15	9	3
758	60	1	1	1	0.367123	13	12.1	3
759	60	1	1	1	1.69315	17	5.3	1
760	60	1	1	1	1.73151	20	8.1	3
761	60	1	1	1	3.29041		6.7	3
762	60	1	1	2	3.36164	25	4	3
763	60	1	0	1	4.78356	3	2	1
764	60	1	1	1	6.10685	15	6.3	1
765	60	1	1	1	8.48493	16	8.4	2
766	60	1	0	1	9.88767	11	3	1
767	60	1	1	1	10.1507	9	4.5	1
768	60	1	0	1	11.5562	11	5.9	1
769	60	1	0	1	11.7068	11	6.4	1
770	60	1	0	1	12.2959	11	6.4	1
771	60	1	0	1	13.3205	9	3	1
772	60	1	0	1	14.2219	14	6.8	2
773	60	1	2	1	15.9096	6	6	1
774	60	1	0	1	18.0548	8	3.5	1
775	60	1	0	1	20.3808			3
776	60	1	0	1	22.0521			3
777	60	1	0	1	23.8			3
778	60	1	0	1	24.6932	4	2.9	1
779	60	1	0	1	33.5699	8	4	1
780	60	1	0	1	33.9534	8	3	1
781	60	0	1	1	2.55616	16	10.8	2
782	60	1	1	1	3.79452	5	3.8	1
783	60	1	1	1	4.13973	16	8.3	2
784	60	1	1	1	9.7726	17	9.1	2
785	60	1	1	1	13.5315	12	9.1	2
786	60	0	1	1	1.66575		5.6	3
787	60	0	0	1	3.81918	7	2.2	1
788	60	0	1	1	4.04658	11	4.9	1
789	60	0	1	1	4.12329	7	2.5	1
790	60	0	1	1	4.1863	13	9.1	2
791	60	0	1	1	4.44932	17	12.8	3
792	60	0	1	1	4.88767			3
793	60	0	2	1	5.34521	10	3	1
794	60	0	0	1	7.83562	8	6.6	2
795	60	0	2	1	9.31781	12	5	1
796	60	0	2	1	12.9425	10	3	1
797	60	0	0	1	13.9315	15	8	2
798	60	0	0	1	13.9836	6	6.2	1
799	60	0	2	1	17.3918	9	4	3
800	60	0	0	1	17.9589	10	4.3	1
801	60	0	2	1	19.8411	8	3.7	1
802	60	0	0	1	20.7589			3
803	60	0	0	1	21.926	8	3.6	1
804	60	0	0	1	26.663	15	6.2	1
805	60	0	0	1	32.6877	9	4	1
806	60	1	1	1	1.59178	14	5.8	1
807	60	1	1	1	2.62466			3
808	60	1	2	1	3.27123	10	4.5	1
809	60	1	1		3.41918			3
810	60	1	1	1	3.88219			3
811	60	1	1	1	3.96438	11	4.9	1
812	60	1	0	1	4.36438	8	3.5	1
813	60	1	1	1	4.43014	12	5.8	1
814	60	1	0	1	4.87671	16	5.5	1
815	60	1	2	1	5.05205	17	10.5	2
816	60	1	0	1	6.20548		3.5	1
817	60	1	1	1	6.22192	17	6.5	1
818	60	1	2	1	6.92055	12	7.5	2
819	60	1	0	1	8.79452	12	10.2	2
820	60	1	0	1	10.6356	5	2	1
821	60	1	0	1	12.4575	11	5.1	1
822	60	1	0	1	13.4466			3
823	60	1	0	1	14.7781	8	3.2	1
824	60	1	0	1	15.0575	11	5	1
825	60	1	0	1	16.0411	5	3	1
826	60	1	0	1	16.1589	8	4	1
827	60	1	0	1	20.463	8	3.6	1
828	60	1	0	2	20.8274	10	7.7	1
829	60	1	0	1	23.3781		10.9	3
830	60	1	0	1	28.5973	8	3.9	1
831	60	0	1	1	3.17808	21	8.9	2
832	60	0	1	1	3.53973	12	5.3	1
833	60	0	1	1	3.86301	8	3.8	1
834	60	0	1	1	6.21918	10	4.3	1
835	60	0	1	1	22.1205	5	1.9	1
836	60	1	1	1	1.52877	18	8.1	2
837	60	1	1	1	3.1863	16	6	2
838	60	0	2	1	0.663014	11	6.2	1
839	60	0	1	1	2.76164	20	9.3	3
840	60	0	0	1	3.14795	10	3.9	1
841	60	0	2	1	3.21918	9	5	1
842	60	0	1	1	3.33151			3
843	60	0	1	1	5.85753	13	4	1
844	60	0	0	1	6.04384	15	10.5	2
845	60	0	1	1	7.06301		6	3
846	60	0	0	1	7.67671		2	1
847	60	0	0	1	8.29041		11	3
848	60	0	0	1	9.07945	10	6.5	1
849	60	0	0	1	11.4712	12	6.4	1
850	60	0	0	1	11.5479	9	4.8	1
851	60	0	0	1	12.2	9	5	1
852	60	0	0	1	15.9068	7	2.8	1
853	60	0	0	1	16.5781	6	3	1
854	60	0	2	1	18.4	7	2.7	1
855	60	0	2	1	19.7096	6	3.9	1
856	60	0	0	1	22.5068	12	5.9	1
857	60	0	0	1	24.0548	8	2.9	1
858	60	0	2	1	30.8795	10	3	1
859	60	0	0	1	34.9671	12	8	1
860	60	1	2	1	0.334247			3
861	60	1	1	1	1.32329	12	7.5	2
862	60	1	2	1	1.37808			3
863	60	1	1	1	1.5863	15	8.2	2
864	60	1	1	1	1.83288	14	7	2
865	60	1	1	1	3.03562	21	12.8	3
866	60	1	0	1	3.26301	6	2.6	1
867	60	1	0	1	3.3589	7	3.5	2
868	60	1	1	1	4.02192	10	4	1
869	60	1	1	1	4.29315	5	2.1	1
870	60	1	1	1	4.36712	15	12.2	2
871	60	1	0	1	4.4411	18	8	2
872	60	1	0	1	5.29589	10	3	1
873	60	1	2	1	5.45205	6	2.2	1
874	60	1	0	1	5.73425	14	7.7	2
875	60	1	1	1	6.10411		16.1	3
876	60	1	1	1	7.10137	9	2.4	1
877	60	1	1	1	8.14795		10	3
878	60	1	2	1	10.6986	6	3	1
879	60	1	0	1	12.3233	9	4.4	1
880	60	1	2	1	12.6877	6	5.5	1
881	60	1	0	1	13.3178	17	7.6	2
882	60	1	0	1	14.1836	7	3	1
883	60	1	0	1	14.4685	8	4.5	1
884	60	1	0	1	15.5945	11	9.9	2
885	60	1	0	1	16.9562	15	6	1
886	60	1	2	1	20.6329		4	1
887	60	1	2	1	26.326	6	3	1
888	60	1	0	1	26.4137	12	4.2	1
889	60	0	1	1	1.41096	11	5.5	1
890	60	0	1	1	4.33973	18	8.3	2
891	60	0	1	1	6.05205	12	5	1
892	60	0	1	1	6.63836		5.5	3
893	60	0	1	1	8.78904	10	4.4	1
894	60	0	1	1	9.73425	14	3.5	1
895	60	1	1	1	2.97534	15	11	2
896	60	1	1	1	4.55342	12	11.5	2
897	60	1	1	1	4.89315			3
898	60	0	1	1	2.62466	12	3.9	1
899	60	0	1	1	2.69315	7	6.8	1
900	60	0	0	1	4.21096	7	3.1	1
901	60	0	0	1	5.45479	11	3.4	1
902	60	0	0	1	6.3726	8	2.5	1
903	60	0	2	1	6.63836		5.5	3
904	60	0	0	1	7.15616	14	6	1
905	60	0	0	1	7.43014	12	6.3	1
906	60	0	0	1	7.9863	12	7.2	2
907	60	0	0	2	9.07397		10.5	3
908	60	0	1	1	9.65205	8	3.1	1
909	60	0	2	1	9.72329			3
910	60	0	0	1	10.4301	14	7	2
911	60	0	1	1	10.8658	10	3.3	1
912	60	0	0	1	10.8658	7	2.4	1
913	60	0	0	1	12.8904	7	4	1
914	60	0	1	1	13.3534	7	5.2	1
915	60	0	0	1	14.6	11	6.8	1
916	60	0	0	1	14.663	15	6.6	1
917	60	0	0	1	15.8219			3
918	60	0	0	1	16.1178		5.3	1
919	60	0	1	1	16.1342	12	5.5	1
920	60	0	2	1	18.7863	12	3	1
921	60	0	0	1	19.6274	5	2	1
922	60	0	0	1	31.937	9	3.5	1
923	60	1	1	1	0.873973	20	12	3
924	60	1	1	2	1.01644		12	3
925	60	1	1	1	1.31507	13	3.7	1
926	60	1	1	1	1.92055	20	10	3
927	60	1	1	1	3.63562	6	3.5	1
928	60	1	0	1	3.82466	15	9.5	2
929	60	1	1	1	5.50959	7	5.1	1
930	60	1	0	1	6.22192	10	4.5	1
931	60	1	1	1	6.29041			3
932	60	1	0	1	6.36986	10	5	1
933	60	1	0	1	6.67945	14	7.6	2
934	60	1	0	1	6.92603	14	6.7	1
935	60	1	0	1	7.55616	14	7	2
936	60	1	2	1	7.62192	12	12.2	3
937	60	1	0	1	8.41096	10	3.5	1
938	60	1	0	1	8.49863		14.3	3
939	60	1	0	1	8.96438		2.5	1
940	60	1	0	1	9.23562	12	6.2	1
941	60	1	0	1	9.33151	12	6.5	1
942	60	1	0	1	11.6466	6	6.6	2
943	60	1	0	1	12.1068			3
944	60	1	2	1	12.3342			3
945	60	1	0	1	13.8685	8	2.5	1
946	60	1	0	1	14.5397	10	2.5	1
947	60	1	2	1	16.1781	15	3.2	1
948	60	1	2	1	18.389	12	5.8	1
949	60	1	0	1	18.9014	6	4.8	1
950	60	1	0	1	19.0356	7	3.2	1
951	60	1	2	1	20.1479	6	3.3	1
952	60	1	0	1	22.6027	17	7.6	1
953	60	1	0	1	24.8411			3
954	60	1	0	1	25.1123	10	3.9	1
955	60	0	1	1	0.0821918	11	5.7	1
956	60	0	1	1	3.94247	11	3.8	1
957	60	0	1	1	4.07123	17	7.4	2
958	60	1	1	1	0.284932	5	4	1
959	60	1	1	1	3.55068	8	4	1
960	60	1	1	1	3.56712	14		3
961	60	0	2	1	0.232877			3
962	60	0	1	1	0.654795	6	5.2	1
963	60	0	1	1	1.86575			3
964	60	0	1	1	2.89041	12	5.2	1
965	60	0	1	1	3.01644	12	7.6	1
966	60	0	0	1	3.48219	15	6.7	2
967	60	0	0	1	4.45205	9	2.5	1
968	60	0	2	1	4.45753			3
969	60	0	0	1	5.00274	17	12.4	2
970	60	0	0	1	5.15068	15	8.1	2
971	60	0	2	1	5.55342	15	6.5	1
972	60	0	2	1	7.71781	15	4.5	1
973	60	0	0	1	10.3863	15	12.5	3
974	60	0	0	1	11.0904	21	12.3	3
975	60	0	0	1	11.9151	8		3
976	60	0	0	1	14.9014	12	4.5	1
977	60	0	0	1	19.1699	12	4.2	1
978	60	0	0	1	23.6247			3
979	60	0	0	1	24.6603			3
980	60	1	1	1	0.389041	15	11	3
981	60	1	1	1	1.62466	18	10.9	3
982	60	1	1	1	1.71233	20	15	3
983	60	1	1	1	1.86575	14	8	2
984	60	1	2	1	1.90959	14	10.5	2
985	60	1	1	1	2.45753	27	14	3
986	60	1	1	1	2.6137		3.5	1
987	60	1	0	1	3.3589	15	5.4	1
988	60	1	2	1	3.99726	14	5	1
989	60	1	0	1	4.53699	8	3	2
990	60	1	0	1	4.89863	12	4	1
991	60	1	0	1	5.14521	13	5.1	1
992	60	1	1	1	5.70137	10	3.2	1
993	60	1	1	1	5.74521		11	3
994	60	1	2	1	6.21918	18	12	3
995	60	1	0	1	6.23836	11	4.5	1
996	60	1	0	1	6.47123		7	1
997	60	1	0	1	7.12329	8	8	2
998	60	1	0	1	7.48493	12	5.7	1
999	60	1	0	1	7.50685		6.2	1
1000	60	1	0	1	7.58082	2	4.5	1
1001	60	1	0	1	7.64932	13	8.5	2
1002	60	1	0	1	8.36438			3
1003	60	1	2	1	8.47945	11	11.9	3
1004	60	1	0	1	9.49041	14	6.2	1
1005	60	1	0	1	9.66849	9	4.5	1
1006	60	1	0	1	9.82192	9	4	1
1007	60	1	0	1	11.4219		4	1
1008	60	1	0	2	11.5315	3	2.5	1
1009	60	1	2	1	11.6	12	4.7	1
1010	60	1	0	1	12.6658			3
1011	60	1	0	1	13.5616	9	6.5	1
1012	60	1	2	1	13.863	14	3.8	1
1013	60	1	0	1	14.0301	12	4	1
1014	60	1	0	1	15.2877	13	5.5	1
1015	60	1	0	2	18.9918	8	6.2	1
1016	60	1	2	2	19.3425			3
1017	60	1	0	1	28.2575	6	2.5	1
1018	70	0	1	1	6.0274	14	8.7	2
1019	70	0	1	1	10.1288	15	4.3	1
1020	70	0	1	2	11.5671			3
1021	70	1	1	1	0.638356	3	2.1	3
1022	70	1	1	2	6.49589		8.5	2
1023	70	1	1	1	11.8932	13	4.3	1
1024	70	0	1	1	2.9589			3
1025	70	0	1	1	2.96986	12	9.5	2
1026	70	0	2	1	3.05479			3
1027	70	0	1	1	3.18082		7.5	3
1028	70	0	0	1	3.29041	10	6.5	1
1029	70	0	1	1	3.45479	20	11	3
1030	70	0	0	1	3.71233	8	2.5	1
1031	70	0	1	1	4.13973		10.9	3
1032	70	0	0	1	5.06301			3
1033	70	0	1	1	5.12329	20	13	3
1034	70	0	1	1	5.24932	12	11.5	3
1035	70	0	1	1	5.89589	12	5.3	1
1036	70	0	1	1	6.46575			3
1037	70	0	0	1	7.17534	14	8.2	2
1038	70	0	0	1	8.06575	12	6.7	2
1039	70	0	1	1	8.96712	12	8.4	1
1040	70	0	2	1	9.49315	20		3
1041	70	0	1	1	9.69863	9	4.8	1
1042	70	0	0	1	10.2822	14	6	1
1043	70	0	1	1	10.4493	14	6.7	1
1044	70	0	2	1	11.0521	10	9.1	2
1045	70	0	2	1	11.1863	15	4	1
1046	70	0	0	1	11.4137	10	7	1
1047	70	0	0	1	12.3151	13	5	1
1048	70	0	2	1	14.5781	7	8.9	1
1049	70	0	2	1	16.0795			3
1050	70	0	2	1	19.6932	10	5	1
1051	70	0	2	1	20.4767	15	6.4	1
1052	70	0	0	1	21.3342	8	2.5	1
1053	70	0	2	1	22.6219	8	2.4	1
1054	70	1	1	2	1.53151	20	10	3
1055	70	1	0	1	3.14795	18	2.2	1
1056	70	1	1	1	3.27123	13	5.4	1
1057	70	1	1	1	4.69589			3
1058	70	1	0	1	5.18082	10	6.1	1
1059	70	1	1	1	6.51781		10.9	3
1060	70	1	2	1	6.60548	3	1.2	1
1061	70	1	0	1	6.9863	13	6.6	1
1062	70	1	0	1	7.0274	8	5	1
1063	70	1	0	1	7.10959			2
1064	70	1	0	1	10.0384	8	3.5	1
1065	70	1	0	1	11.4904	10	4	1
1066	70	1	0	1	14.4712	8	3.5	1
1067	70	1	2	1	14.5288			3
1068	70	1	0	1	19.6466	5	3.7	1
1069	70	1	2	1	22.6712	5	4.5	1
1070	70	1	2	1	27.7808	11	6.3	1
1071	70	0	1	1	2.27945	10	8	2
1072	70	0	1	1	4.72877	5	10	1
1073	70	0	1	1	6.55342	9	4.2	1
1074	70	1	1	1	0.347945	13	3.8	1
1075	70	1	1	1	1.46849			3
1076	70	1	1	2	2.31781	19	10	3
1077	70	1	1	2	3.66849	19	9.6	2
1078	70	1	1	1	4.39452	17	9	1
1079	70	1	1	1	5.91507	12	8.5	2
1080	70	1	1	1	7.2411	13	9	2
1081	70	1	1	1	7.56164	8	3.2	1
1082	70	0	1	1	1.84384	11	5.7	1
1083	70	0	1	1	2.26027		8.4	3
1084	70	0	2	1	2.32329	16	4.8	1
1085	70	0	1	1	2.92329	16	9.9	3
1086	70	0	1	1	3.09315			3
1087	70	0	1	1	3.10959	21	13	3
1088	70	0	1	1	3.48767	12	11	3
1089	70	0	0	1	3.9589		6.3	1
1090	70	0	0	1	4.52877	10	4	1
1091	70	0	1	1	4.62466	9	3.8	1
1092	70	0	1	1	4.65205	11	3.8	1
1093	70	0	2	1	5.33973	8	1	1
1094	70	0	0	1	6.07671	15	9.6	2
1095	70	0	0	1	6.31507	13	4.2	1
1096	70	0	0	1	6.9726	10	7	2
1097	70	0	0	1	7.04658	2	1.8	1
1098	70	0	0	1	7.93973	8	5	1
1099	70	0	0	1	8.42192	14	5.3	1
1100	70	0	2	1	8.64384	10	4.4	1
1101	70	0	0	1	8.70959	7	3.4	1
1102	70	0	0	1	8.82192	9	3.3	1
1103	70	0	0	1	9.09315	12	4.2	1
1104	70	0	0	1	9.37534	10	9.3	2
1105	70	0	0	1	9.6	10	3	1
1106	70	0	0	1	11.9315	10	4.4	1
1107	70	0	0	1	12.1014	10	4	1
1108	70	0	1	1	15.1288	10	4.7	1
1109	70	0	0	2	16.4466	5	2	1
1110	70	0	0	1	16.9863	10	4.4	1
1111	70	0	0	1	19.8384	12	7.8	1
1112	70	0	2	1	19.8932	10	4	1
1113	70	0	0	1	21.8904	8	2.7	1
1114	70	0	0	1	22.0685	9	5.2	1
1115	70	0	0	1	23.9808	8	1.9	1
1116	70	0	2	1	24.3397	10	4.5	1
1117	70	0	0	1	27.4904	7	3.2	1
1118	70	1	1	1	0.331507			3
1119	70	1	2	1	0.745205			3
1120	70	1	1	1	0.934247	15	8	3
1121	70	1	1	1	2.00822	4	2	1
1122	70	1	1	1	2.1589	12	3.4	1
1123	70	1	1	1	2.33425	14	11.2	3
1124	70	1	1	1	2.40274	12	5.8	1
1125	70	1	2	1	2.85753	11	6	1
1126	70	1	0	1	3.22466	5	3	1
1127	70	1	1	1	3.6	20	8	3
1128	70	1	0	1	3.66575	6	3.5	1
1129	70	1	0	1	4.4	13	4.5	1
1130	70	1	0	1	6.83562	16	8.5	1
1131	70	1	0	1	6.83836	12	10	2
1132	70	1	2	1	7.16986	14	3.3	1
1133	70	1	0	1	7.2411	7	3	1
1134	70	1	1	1	7.7726	9	13	3
1135	70	1	0	1	9.00548	5	2.3	1
1136	70	1	1	1	9.80548	7	2.2	1
1137	70	1	1	1	10.1836	10	4	3
1138	70	1	0	1	12.0932	10	4.7	1
1139	70	1	2	1	14.8137	12	4.2	3
1140	70	1	2	1	16.0192	7	7.9	1
1141	70	1	0	1	18.0192	10	6.7	1
1142	70	1	2	1	18.2466			3
1143	70	1	2	1	19.0767	7	3	1
1144	70	1	0	1	21.4493	10	3.4	1
1145	70	0	1	1	4.37534	10	4	1
1146	70	0	1	1	5.29863	12	4.1	1
1147	70	0	1	1	5.65479	12	5.9	1
1148	70	1	1	1	3.46301	12	10.1	2
1149	70	0	1	1	1.9863	17	11.6	3
1150	70	0	1	1	2.29315	17	10.2	2
1151	70	0	1	1	2.68493	14	4.3	1
1152	70	0	1	1	3.94521	20	12	3
1153	70	0	0	1	4.84658	14	6.1	1
1154	70	0	0	1	5.04932	19	10.5	2
1155	70	0	1	1	5.2274	15	7.5	3
1156	70	0	0	1	6.49041	15	11	1
1157	70	0	2	1	7.41096	9	4.5	1
1158	70	0	1	1	7.68493	10	10	1
1159	70	0	2	1	7.82466			3
1160	70	0	0	1	8.67123	10	4	1
1161	70	0	2	1	12.8466	6	4.5	1
1162	70	0	2	1	13.5534	10	5.4	1
1163	70	0	0	1	14.1452	8	8	2
1164	70	0	2	1	14.7534	8	2.5	1
1165	70	0	1	1	15.4329	4	3.4	1
1166	70	0	0	1	16.2548	10	2	1
1167	70	0	1	1	17.1836	6	2	1
1168	70	0	0	1	17.863	8	3	1
1169	70	0	0	1	18.0356			3
1170	70	0	0	1	19.6986	5	1.8	1
1171	70	0	2	1	20.2986	10	3.5	1
1172	70	1	1	1	1.04658	9	6	3
1173	70	1	1	1	1.52603	20	7.9	3
1174	70	1	0	1	3.03288	8	2.9	1
1175	70	1	1	1	3.78356	16	5.7	1
1176	70	1	1	1	3.83836			3
1177	70	1	1	1	4.14247	15	8	1
1178	70	1	0	1	4.35342	15	8.2	3
1179	70	1	1	1	4.49041	8	2.6	1
1180	70	1	0	1	6.38904	12	4.8	1
1181	70	1	0	1	6.49315	16	8	1
1182	70	1	0	1	6.57808	16	10.6	3
1183	70	1	0	1	7.27945	9	3.5	1
1184	70	1	1	2	7.90959	13	10.9	2
1185	70	1	0	1	9.06301	8	3	1
1186	70	1	0	1	10.1562	11	4.7	1
1187	70	1	0	1	10.463	13	3.7	1
1188	70	1	0	1	10.8027	6	6.8	2
1189	70	1	2	1	13.011		12.2	3
1190	70	1	0	1	14.5014	15	7	2
1191	70	1	0	1	14.5479	11	3.2	1
1192	70	1	0	1	15.8164	13	4.9	1
1193	70	1	0	1	17.1726	11	3	1
1194	70	1	0	1	19.8411	12	1.9	1
1195	70	0	1	1	0.531507			3
1196	70	0	1	1	1.46849	16	7.3	2
1197	70	1	1	1	2.05753	21	10	3
1198	70	1	1	1	9.48493	15	6.5	2
1199	70	0	1	1	1.92877	20	7	1
1200	70	0	2	1	3.18904	12	5.8	1
1201	70	0	1	1	3.40274	17	10	3
1202	70	0	1	1	3.66575	8	5.7	1
1203	70	0	0	1	5.05479	8	3	1
1204	70	0	0	1	5.23836	10	6.5	2
1205	70	0	0	1	5.41918	8	3.6	1
1206	70	0	0	1	5.51233	9	5.8	1
1207	70	0	1	1	6.33973	20		3
1208	70	0	0	1	7.54247	5	5	1
1209	70	0	1	1	7.60822	12	3.7	3
1210	70	0	1	2	7.66575	20	11.2	2
1211	70	0	0	1	8.83288	6	3	1
1212	70	0	0	1	9.43562	14	9	2
1213	70	0	2	1	9.45753	10	4	3
1214	70	0	0	1	9.71233			3
1215	70	0	0	1	10.4027	9	3.3	1
1216	70	0	0	2	11.3178	8	4.5	1
1217	70	0	2	1	11.5041	20	4	1
1218	70	0	0	1	12.6411	7	3.7	1
1219	70	0	0	1	12.8329	9	6	1
1220	70	0	2	1	16.6548	8	4.4	1
1221	70	0	0	1	21.6932	5	1.9	1
1222	70	0	2	1	22.537	11	5.9	3
1223	70	1	1	1	1.40274			3
1224	70	1	1	2	1.43836	12	13.2	2
1225	70	1	2	1	1.8137	11	2.9	1
1226	70	1	1	1	2.04658			3
1227	70	1	2	1	2.07397		13	3
1228	70	1	1	1	2.56164	17	8.7	3
1229	70	1	1	1	2.6411			3
1230	70	1	1	1	3.82466	12	8.8	3
1231	70	1	0	1	3.86575	9	3	1
1232	70	1	1	1	4.4274	16	6.6	2
1233	70	1	0	1	4.55342	9	2.4	1
1234	70	1	1	1	4.96712	12	5.6	1
1235	70	1	0	2	5.36164	4	5.4	1
1236	70	1	1	1	5.3863			3
1237	70	1	0	1	5.49041	5	3	1
1238	70	1	0	1	5.91233	9	3.2	1
1239	70	1	2	1	6.55342		7	2
1240	70	1	0	1	6.60548	4	3.4	1
1241	70	1	1	1	6.62192	20	7.9	3
1242	70	1	0	1	6.93151	16	4.1	1
1243	70	1	0	1	8.10411	6	2.3	1
1244	70	1	1	2	8.27945	8	4	3
1245	70	1	2	1	9.3863			3
1246	70	1	2	1	9.46575	13	4.9	1
1247	70	1	0	1	10.2356	12	11.8	3
1248	70	1	1	1	11.7041	13	6.5	1
1249	70	1	0	1	19.4986	5	3	1
1250	70	1	0	1	22.1452	6	5.9	1
1251	70	1	0	1	27.526	9	3.4	1
1252	70	0	1	1	2.5726	11	4	1
1253	70	0	1	1	3.58082	13	7	1
1254	70	0	1	1	7.16986	8	3.5	1
1255	70	0	1	1	7.32603	10	5.8	1
1256	70	0	1	1	9.67671	7	6.8	2
1257	70	1	1	1	0.969863	10	3.5	1
1258	70	1	1	1	1.08219	13	5.6	1
1259	70	1	1	1	10.8575	6	5.6	1
1260	70	0	1	1	2.55342	10	5.2	1
1261	70	0	2	1	2.78904			3
1262	70	0	2	1	3.18356	6	4.1	1
1263	70	0	0	1	3.45479		9.2	2
1264	70	0	0	1	3.87397	14	7.3	2
1265	70	0	1	1	4.15068	15	5.5	1
1266	70	0	0	1	4.17534	13	3.1	1
1267	70	0	0	1	5.06575	15	3.6	1
1268	70	0	0	1	5.16986	8	4.1	1
1269	70	0	0	1	7.04932	10	2.6	1
1270	70	0	2	1	8.13151	9	4.7	1
1271	70	0	0	1	8.25205		14	3
1272	70	0	2	1	8.50411	8	7.2	1
1273	70	0	0	1	8.67945	4	2.5	1
1274	70	0	0	1	9.24658	8	4.5	1
1275	70	0	0	1	10.9041	8	5	1
1276	70	0	0	1	10.937	16		3
1277	70	0	0	1	12.0685	14	5	1
1278	70	0	1	1	12.9096	5	2.6	1
1279	70	0	0	1	15.0219			3
1280	70	0	2	1	15.0986	15	8	1
1281	70	0	2	1	17.1342			3
1282	70	0	2	1	17.5863	12	3	1
1283	70	0	0	1	17.7425			3
1284	70	0	0	1	18.0767			3
1285	70	1	2	2	1.10137	10	12	3
1286	70	1	1	1	1.50137	16	4	1
1287	70	1	1	1	2.02192	15	5.5	1
1288	70	1	0	1	3.73151	6	3.5	1
1289	70	1	0	1	3.86575	16	8.4	2
1290	70	1	2	1	4.4274	8	2	1
1291	70	1	0	1	4.43836	8	9	2
1292	70	1	0	1	4.50959	12	4.7	1
1293	70	1	1	1	4.71507	10	4.7	1
1294	70	1	0	1	4.85479	10	9.3	2
1295	70	1	0	1	4.95068	8	6.4	1
1296	70	1	1	1	5.0274	0		3
1297	70	1	0	1	5.16986	12	3.7	1
1298	70	1	2	1	5.53151	8	4	1
1299	70	1	0	1	6.03014	13	5	1
1300	70	1	0	1	7.43288	13	6.3	1
1301	70	1	0	1	7.72055	11	7.2	2
1302	70	1	0	1	7.93151	8	3	1
1303	70	1	2	1	8.38082	8	3.9	1
1304	70	1	2	1	8.40548	23	8	1
1305	70	1	0	1	8.83288	15	10	2
1306	70	1	0	1	8.83562	14	2.2	1
1307	70	1	0	1	10.3014		3.5	3
1308	70	1	2	1	11.8137			3
1309	70	1	0	1	12.2247	12	2.7	1
1310	70	1	0	1	13.8521	17	7	2
1311	70	1	0	1	15.9973	5	2.6	1
1312	70	1	0	1	16.0055	7	4	1
1313	70	0	1	1	3.19178	13	7.4	1
1314	70	1	1	1	1.14247	14	7.8	2
1315	70	1	1	1	1.31507	17	7	1
1316	70	1	1	1	2.54247		15.5	3
1317	70	1	1	1	4.39452	16	10.2	2
1318	70	1	1	1	4.40548	11	5	1
1319	70	1	1	1	4.72055	15	7	2
1320	70	0	2	1	0.69863			3
1321	70	0	1	2	1.85753	15	12	3
1322	70	0	1	1	2.5726	14	6	1
1323	70	0	1	1	2.68767	19	11	3
1324	70	0	1	1	2.75068	20	12	3
1325	70	0	1	1	3.16164		6.9	3
1326	70	0	0	1	3.48219	15	10	2
1327	70	0	2	1	3.73425	15	7	2
1328	70	0	0	1	3.87945	7	2.5	1
1329	70	0	0	1	3.99726	15	10.3	2
1330	70	0	0	2	5.06849	16	11.5	2
1331	70	0	2	1	5.09315	10	4	1
1332	70	0	1	2	5.37534		10	3
1333	70	0	2	1	5.38082	9	2.5	1
1334	70	0	0	1	5.76438	9	2.7	1
1335	70	0	0	1	5.82192	11	10	2
1336	70	0	0	1	6.89315		3.8	1
1337	70	0	2	1	7.68493			3
1338	70	0	0	1	8.05479	19	8	2
1339	70	0	0	1	8.31507	17	12.6	3
1340	70	0	2	1	10.5699	5	1.4	1
1341	70	0	2	1	12.326	11	3	1
1342	70	0	2	1	14.3753	6	3.9	1
1343	70	0	0	1	14.4301	12	2.3	1
1344	70	0	0	1	16.8027	6	2.8	1
1345	70	0	0	1	17.589	11	3.9	1
1346	70	0	2	1	19.5973	14	6	1
1347	70	0	0	1	24.6986	9	4.9	1
1348	70	1	1	1	0.361644	20	9	3
1349	70	1	1	1	0.4	18	9.1	1
1350	70	1	1		0.558904			3
1351	70	1	1	1	1.24384			3
1352	70	1	1	1	1.56712		5	3
1353	70	1	2	1	2.50411	12	5.4	1
1354	70	1	0	1	3.44384	16	8	2
1355	70	1	2	1	3.6137	12	6	1
1356	70	1	1	1	3.83562	10	3	1
1357	70	1	0	1	3.88493	6	5	1
1358	70	1	2	1	5.50411	14	9.5	1
1359	70	1	2	1	5.68493	11	4.3	1
1360	70	1	1	1	6.10411		9.2	3
1361	70	1	0	1	6.39452	5	2	1
1362	70	1	0	1	6.95068	9	3.9	1
1363	70	1	0	1	7.52603	6	3	1
1364	70	1	2	1	8.30685	5	3.2	1
1365	70	1	2	2	9.59726		7.5	1
1366	70	1	0	2	9.8	15	9.7	2
1367	70	1	2	1	9.93699	12	7.4	1
1368	70	1	2	1	9.99726	18	11	3
1369	70	1	0	1	10.5397	10	10.1	2
1370	70	1	2	1	11.6027	11	6.5	1
1371	70	1	1	2	11.7671	10	6.5	1
1372	70	1	2	1	12.2685	7	2.4	1
1373	70	1	2	1	12.6274		9.3	3
1374	70	1	0	1	18.6493	12	6.4	1
1375	70	1	0	1	19.5671	7	3	1
1376	70	1	2	1	20.263	8	6.2	1
1377	70	0	1	1	0.347945	15	8	2
1378	70	0	1	1	1.06575	12	4	1
1379	70	0	1	1	3.88219	10	3	1
1380	70	0	1	1	4.91781	10	4	1
1381	70	1	1	1	9.74247		7.8	1
1382	70	0	2	1	1.03014	19	5.6	1
1383	70	0	1	1	1.35616	20	8	3
1384	70	0	1	1	1.99452	10	3	1
1385	70	0	0	1	3.08767	15	10	2
1386	70	0	0	1	3.34521		3.2	1
1387	70	0	2	1	3.81644			3
1388	70	0	0	1	4.41644	9	2.6	1
1389	70	0	1	2	4.76712		5	1
1390	70	0	0	1	4.90137	10	10	2
1391	70	0	0	1	5.03014	15	5.4	1
1392	70	0	1	1	5.04384	7	4	1
1393	70	0	1	1	5.30685	5	3.7	1
1394	70	0	0	1	5.37808	10	2	1
1395	70	0	2	1	5.43014	12	4.9	1
1396	70	0	0	1	6.34247	6	2.3	1
1397	70	0	0	1	6.46849	15	6.5	1
1398	70	0	0	1	7.06849		3	1
1399	70	0	0	1	7.98904	10	3.5	1
1400	70	0	2	1	9.97534	9	6.2	1
1401	70	0	2	1	10.6904	8	4.6	1
1402	70	0	0	1	10.726	10	3.1	1
1403	70	0	2	1	11.1589	9	6.7	1
1404	70	0	0	1	12.4192	12	4.2	1
1405	70	0	0	1	13.8247	7	1.8	1
1406	70	0	2	1	13.9288	6	1.5	1
1407	70	0	0	1	14.5863	13	5	1
1408	70	0	2	1	16.074	6	2.9	1
1409	70	0	0	1	16.5233			3
1410	70	0	0	1	18.3479	6	3.5	1
1411	70	0	0	1	19.3205	12	3	1
1412	70	0	0	1	26.4986	10	4	1
1413	70	1	1	1	1.22466			3
1414	70	1	1	1	1.82466	13	7	2
1415	70	1	1	1	3.15342			3
1416	70	1	0	1	3.15616	11	3.4	1
1417	70	1	0	1	3.15616	9	2.5	1
1418	70	1	2	1	3.51781	6	3.9	1
1419	70	1	1	1	3.63014	14	2.4	1
1420	70	1	0	1	4.43836	10	9	2
1421	70	1	0	1	4.47945	18	7.3	2
1422	70	1	2	1	5.26027	10	7.2	1
1423	70	1	2	1	5.31507			3
1424	70	1	0	1	5.91507	3	2.6	1
1425	70	1	2	1	6.99726	12	8	3
1426	70	1	2	1	7.09041	9	9.4	1
1427	70	1	0	1	8.19726	7	3.3	1
1428	70	1	0	1	8.94795	14	5.3	1
1429	70	1	0	1	9.54521	15	6.5	1
1430	70	1	0	1	10.0411	10	4.2	1
1431	70	1	2	1	11.0986	5	3.2	1
1432	70	1	0	1	13.1178	5	3	1
1433	70	1	2	1	13.2082			3
1434	70	1	2	1	14.9534	6	3.9	1
1435	70	1	2	1	15.1616	10	6	1
1436	70	1	0	1	15.2	8	4	1
1437	70	1	0	1	18.8027	7	3.8	1
1438	70	1	0	1	19.2438	10	3.1	1
1439	70	1	0	1	20.4356	10	7.1	1
1440	70	1	0	1	21.4082	6	3.7	1
1441	70	1	0	1	21.4986	7	3.8	1
1442	70	0	1	1	0.726027			3
1443	70	0	1	1	1.78356	15	10.1	2
1444	70	0	1	1	3.46027	10	4.1	1
1445	70	1	1	1	4.70137	17	6.2	1
1446	70	1	1	1	6.43288	10	10	1
1447	70	1	1	1	7.36712	9	3.4	1
1448	70	0	1	1	1.34795			3
1449	70	0	1	1	1.35342	20	14.5	3
1450	70	0	0	1	3.4411		5	1
1451	70	0	1	1	3.58356	14	3.7	1
1452	70	0	0	1	3.68493	20	10.3	2
1453	70	0	0	1	4.40274	9	4.4	1
1454	70	0	1	1	5.29041	14	4.4	1
1455	70	0	1	1	5.72055	8	2.9	1
1456	70	0	0	1	5.7726	15	8.5	2
1457	70	0	0	1	7.39178	11	10.5	2
1458	70	0	0	1	9.87123	9	4.8	1
1459	70	0	2	1	11.2027	6	4	1
1460	70	0	2	1	12.1616		7.1	3
1461	70	0	2	1	12.4712			3
1462	70	0	0	1	14.926			3
1463	70	0	0	1	14.937	5	2.3	1
1464	70	0	0	1	17.2137	15	5.9	3
1465	70	0	2	1	19.874	8	3.7	1
1466	70	0	1	1	20.1671			3
1467	70	1	1	1	0.473973			3
1468	70	1	2	1	1.46849	13	7.5	2
1469	70	1	1	1	2.41096	16	6.8	2
1470	70	1	2	1	3.38082	8	4.7	1
1471	70	1	0	1	3.47397	7	5.1	1
1472	70	1	2	1	6.19452	12	5.7	1
1473	70	1	0	1	6.4274	8	2.5	1
1474	70	1	0	1	6.92877	10	4.7	1
1475	70	1	2	1	8.12603			3
1476	70	1	0	1	9.54247	8	7.1	2
1477	70	1	0	1	11.1178		10	3
1478	70	1	0	1	11.6521	9	5.5	1
1479	70	1	2	1	12.6411	6	3.5	1
1480	70	1	2	1	13.0356	14	2.8	1
1481	70	1	2	1	13.4301	13	4	1
1482	70	1	0	1	19.5726	11	2	3
1483	70	0	1	1	5.2274	11	5.5	1
1484	70	0	1	1	8.27671		3	1
1485	70	1	1	1	1.94795		5.7	1
1486	70	1	1	1	2.75068	10	9	3
1487	70	0	1	1	0.668493	15	9.8	3
1488	70	0	1	1	2.78356	15	13	3
1489	70	0	0	1	3.27671	17	12.8	3
1490	70	0	0	1	4.12603	9	3.6	1
1491	70	0	0	1	4.26575	10	5	1
1492	70	0	2	1	4.95342	10	5.9	1
1493	70	0	0	1	5.24384	15	9	2
1494	70	0	1	1	5.89863		8.5	3
1495	70	0	0	1	6.10959		2.4	3
1496	70	0	0	1	7.53699		3	1
1497	70	0	0	1	7.77534	9	7.1	2
1498	70	0	0	1	8.09315	11	10.7	2
1499	70	0	0	1	8.40548	3	2.5	1
1500	70	0	0	1	9.92603	10	4	1
1501	70	0	0	1	10.4164	13	6	1
1502	70	0	0	1	12.3151	10	4.8	1
1503	70	0	0	1	12.7041	13	3	1
1504	70	0	0	1	13.3205	8	4	1
1505	70	0	0	1	13.8603	10	4	3
1506	70	0	2	1	14.3534			3
1507	70	0	0	1	15.1233	15	7.2	1
1508	70	0	2	1	16.4658	10	10	3
1509	70	0	2	1	19.6767	10	3.4	1
1510	70	0	0	1	23.1781		6.5	1
1511	70	1	1	1	1.08493		23	3
1512	70	1	2	1	1.8		5.2	1
1513	70	1	1	2	2.01644		9.6	3
1514	70	1	1	1	3.12329	16	7.1	3
1515	70	1	1	1	3.25753			3
1516	70	1	0	1	4.04932	25	2.6	1
1517	70	1	0	1	4.14521		2.8	1
1518	70	1	2	1	4.66575	8	3	1
1519	70	1	0	1	4.70959	17	6	1
1520	70	1	2	1	4.73425	10	13.1	1
1521	70	1	0	1	4.73973	11	4.8	1
1522	70	1	0	1	5.44932	8	2.8	1
1523	70	1	2	1	5.63562	12	5	1
1524	70	1	0	1	8.07671	8	5.2	1
1525	70	1	0	1	8.08219	10	2.8	1
1526	70	1	2	1	8.59178	13	5.2	1
1527	70	1	0	1	8.7726	10	8.1	2
1528	70	1	2	1	9.36986	15	7	1
1529	70	1	2	1	10.4712	10	4.2	1
1530	70	1	1	1	12.8521	15	6.7	1
1531	70	1	0	1	13.1671	9	4.5	1
1532	70	1	2	1	16.326	8	3.4	1
1533	70	1	2	1	18.1918	13	9	3
1534	70	1	2	1	19.9781	11	3.1	1
1535	70	1	1	1	3.69315	6	2	1
1536	70	1	1	1	3.89589	14	5.2	1
1537	70	1	1	1	5.70685	11	3.6	1
1538	70	0	1	1	0.287671		7.1	3
1539	70	0	1	1	0.690411		10	3
1540	70	0	1	2	2.00548	13	11	3
1541	70	0	1	1	2.36438	17	14	3
1542	70	0	1	1	3.06575	7	4	1
1543	70	0	2	1	3.11781	14	6.1	1
1544	70	0	1	1	3.74795		13	3
1545	70	0	1	1	4.05753	10	4.4	1
1546	70	0	2	1	4.32877			3
1547	70	0	0	1	5.09041	9	6.7	2
1548	70	0	0	1	5.24658	8	2.5	1
1549	70	0	2	1	6.37808	5	3.4	1
1550	70	0	1	1	6.64932	10	4.2	1
1551	70	0	0	1	6.68493		3.7	1
1552	70	0	2	1	7.31781	7	4.8	1
1553	70	0	0	1	7.42466	10	2.8	1
1554	70	0	0	1	7.94795	10	3	1
1555	70	0	0	1	8.07945	12	7.5	3
1556	70	0	0	1	8.31233	12	10	2
1557	70	0	2	1	8.90959	13	4.9	1
1558	70	0	2	1	9.5863			3
1559	70	0	0	1	10.2877	9	9.6	1
1560	70	0	0	1	11.5562	12	4.7	1
1561	70	0	0	1	12.7178	14	4.3	1
1562	70	0	0	1	12.926	12	4	1
1563	70	0	0	1	13.6521	7	4	1
1564	70	0	2	1	14.7479	12	4.4	1
1565	70	0	0	1	15.5644	7	2.5	1
1566	70	0	2	1	15.5918	10	4	1
1567	70	0	2	2	15.6384			3
1568	70	0	2	1	17.2219			3
1569	70	0	2	1	18.0356	5	4.9	1
1570	70	0	2	1	18.1781	10	3.7	1
1571	70	0	0	1	21.9452	20	5.8	1
1572	70	1	1	1	1.33151			3
1573	70	1	1	1	1.81096			3
1574	70	1	1	1	1.86301	15	5.8	1
1575	70	1	2	1	2.25479	9	2.9	1
1576	70	1	0	1	4.59452	14	7.9	2
1577	70	1	0	1	4.8411	12	4.2	1
1578	70	1	0	1	4.95616	10	6	1
1579	70	1	0	1	6.56438	10	9	1
1580	70	1	0	1	8.08219	9	3	3
1581	70	1	0	1	8.12877	7	3.5	1
1582	70	1	0	1	8.13425	12	5.6	1
1583	70	1	0	1	8.6411	10	2.5	1
1584	70	1	0	1	11.0219	6	3.2	1
1585	70	1	0	1	11.6411	15	10	2
1586	70	1	0	1	11.8548	7	4	1
1587	70	1	0	1	13.9671	11	12.4	3
1588	70	1	2	1	16.6082			3
1589	80	0	1	1	3.65205	12	8.2	2
1590	80	0	1	1	6.69041	15	4	3
1591	80	1	1	1	5.86027	12	3.2	1
1592	80	0	2	1	0.386301			3
1593	80	0	2	1	2.08493	10	7.2	2
1594	80	0	1	1	2.16164	16	5.1	1
1595	80	0	1	1	2.88493	6	2.5	1
1596	80	0	2	1	3.86027	7	3.2	1
1597	80	0	0	1	4.24658	7	2.7	1
1598	80	0	0	1	4.69315	14	10.1	2
1599	80	0	2	1	5.20274	10	5	1
1600	80	0	0	1	5.21096	11	3.1	1
1601	80	0	1	1	5.2411	12	6.1	1
1602	80	0	2	1	6.66027	10	5.4	1
1603	80	0	0	1	7.23836	14	4	1
1604	80	0	0	1	7.50959			3
1605	80	0	2	1	8.59178	5	4	3
1606	80	0	2	1	9.20274	10	3	1
1607	80	0	2	1	9.86575	9	2.9	1
1608	80	0	2	1	10.5534	11	9.4	2
1609	80	0	2	1	12.7479			3
1610	80	0	1	1	13.3699	8	3.4	1
1611	80	0	2	1	14.2356	8	8.5	1
1612	80	0	0	1	15.2164	10	10.5	2
1613	80	0	2	1	15.337			3
1614	80	0	0	1	16.4274	9	2	1
1615	80	0	0	1	17.4192	8	7.8	1
1616	80	0	0	1	22.2658	8	4.4	1
1617	80	1	2	1	0.241096	10	18	3
1618	80	1	1	1	1.19178	14	5	1
1619	80	1	1	1	1.8	17	6.6	1
1620	80	1	1	2	2.6			3
1621	80	1	1	1	3.38904	12	6.6	1
1622	80	1	2	1	4.2	12	5.6	1
1623	80	1	2	1	4.71781	12	8	3
1624	80	1	2	1	4.76438	7	2.4	1
1625	80	1	0	1	4.86027	7	2.3	1
1626	80	1	0	1	5.16712	6	2.9	1
1627	80	1	2	1	5.43014	8	6.4	1
1628	80	1	2	1	6.75342			3
1629	80	1	2	1	8.11233	10	4	3
1630	80	1	2	1	8.88493	10	4	1
1631	80	1	0	1	10.0932	15	6.5	1
1632	80	1	2	1	11.9808	15	6	1
1633	80	1	0	1	12.8356	14	7.6	3
1634	80	1	2	1	15.1397	6	2.6	1
1635	80	1	1	1	5.45753	8	2.8	1
1636	80	0	1	1	1.05479			3
1637	80	0	2	1	1.46849		12.5	3
1638	80	0	1	1	2.6274	9	6.2	1
1639	80	0	2	1	2.83288	22	11	3
1640	80	0	1	1	2.94247	14	4.8	3
1641	80	0	0	1	3.94247	14	5.1	1
1642	80	0	1	1	4.61096	15	6.9	1
1643	80	0	1	1	4.93151		13	3
1644	80	0	0	1	6.13973		3	1
1645	80	0	0	1	9.01918	8	3	1
1646	80	0	1	2	10			3
1647	80	0	0	1	10.0027	8	4	1
1648	80	0	2	1	10.2658	10	4.4	1
1649	80	0	0	1	11.2932	13	15	3
1650	80	0	0	1	12.5781	9	3.7	1
1651	80	0	2	1	12.9452	15	6.2	1
1652	80	0	2	1	13.5342	14	7.5	1
1653	80	0	0	1	14.8356	10	3	1
1654	80	0	2	1	15.3973	8	3.4	1
1655	80	0	2	1	15.4356	6	2.7	1
1656	80	0	2	1	19.8411	9	2.7	1
1657	80	0	0	1	21.3342	6	2.7	1
1658	80	0	2	2	22.7918	12	9	3
1659	80	1	1	1	2.03836	15	11.5	1
1660	80	1	1	1	2.73425	21	12	3
1661	80	1	1	1	3.10685	12	3.7	1
1662	80	1	0	1	3.23288	13	6.5	2
1663	80	1	1	1	3.39178	10	4	1
1664	80	1	0	1	4.05753	9	5.3	1
1665	80	1	2	1	4.32877			3
1666	80	1	2	1	5.21644	6	3.9	1
1667	80	1	1	1	5.2411	13	4.5	1
1668	80	1	1	1	5.46301			3
1669	80	1	0	1	5.55342	11	4.1	1
1670	80	1	2	1	5.99178	8	3.4	1
1671	80	1	2	1	6.00822	9	3	1
1672	80	1	1	1	6.11233	12	4.9	1
1673	80	1	0	1	6.72055	14	12.3	3
1674	80	1	0	1	7.83562	13	7	2
1675	80	1	0	1	8.19452	8	2.5	1
1676	80	1	0	1	9.40822	14	7	2
1677	80	1	0	1	12.3918	13	6	1
1678	80	1	0	1	13.5616		11.6	3
1679	80	1	0	1	14.0384	7	3	1
1680	80	1	0	1	17.9096	10	10.4	3
1681	80	0	1	1	0.583562	20	8.5	2
1682	80	0	1	1	2.98356	15	7	2
1683	80	0	1	1	3.12603	18		3
1684	80	0	1	1	5.41918		3	1
1685	80	1	1	1	2.20548		3	3
1686	80	0	2	1	0.413699			3
1687	80	0	1	1	0.663014		10.4	3
1688	80	0	2	1	1.38082	16	3.6	1
1689	80	0	2	1	1.47945	15	6.5	2
1690	80	0	1	1	1.65753	21	14.7	3
1691	80	0	2	1	2.64658	14	5.5	1
1692	80	0	0	1	3.26301		9.5	2
1693	80	0	2	2	3.66849			3
1694	80	0	0	1	3.95068		14.8	3
1695	80	0	0	1	4.77808	10	4.5	1
1696	80	0	0	1	5.50685	11	5	1
1697	80	0	1	2	6.33425	16	10	3
1698	80	0	2	1	6.88219	12	8	1
1699	80	0	0	1	6.99178		8	1
1700	80	0	0	1	7.33151	10	4.9	1
1701	80	0	2	1	7.46575	7	2.8	1
1702	80	0	0	1	8.27397	12	7	2
1703	80	0	0	1	9.31233	11	4.9	1
1704	80	0	0	1	9.51507	15	5.5	3
1705	80	0	2	1	10.0904	10	2.2	1
1706	80	0	2	1	10.1205	9	4.9	1
1707	80	0	0	1	10.1205	10	10.2	2
1708	80	0	0	1	10.9151	10	9.5	2
1709	80	0	0	1	11.6329	17	4.9	1
1710	80	0	0	1	12.8329		12	3
1711	80	0	0	1	13.5507	10	5.1	1
1712	80	0	0	1	13.8959	9	3.3	1
1713	80	0	0	1	14.2329	8	2	1
1714	80	0	2	1	17.6493	12	5.2	1
1715	80	0	0	1	17.9671			3
1716	80	0	2	1	24.074	7	5.7	1
1717	80	1	1	2	0.564384		14	3
1718	80	1	2	1	0.591781	20	13	3
1719	80	1	2	1	0.671233	5	3.5	1
1720	80	1	1	1	1.16164	18	11.5	3
1721	80	1	1	1	1.66849	10	4.5	1
1722	80	1	1	1	1.79726	20	8.7	3
1723	80	1	1	1	2.66027			3
1724	80	1	2	1	2.80274	12	3	1
1725	80	1	1	1	2.85205	10	7	2
1726	80	1	1	1	3.11233			3
1727	80	1	2	1	4.1726	12	4.3	1
1728	80	1	2	2	4.80274	20	8.5	2
1729	80	1	2	1	5.47945	15	1.9	1
1730	80	1	0	1	5.86027	11	11	2
1731	80	1	0	1	6.08493	9	2.7	1
1732	80	1	0	1	7.31507	6	2.5	1
1733	80	1	2	1	9.38082	7	2.5	1
1734	80	1	2	1	9.55616	12	3.8	1
1735	80	1	1	1	9.79726	10	6.1	1
1736	80	1	0	1	9.92603	8	4	1
1737	80	1	0	1	10.2192	6	1.9	1
1738	80	1	2	1	11.3863	15	8.6	3
1739	80	1	2	1	14.6192	11	4.9	1
1740	80	1	0	2	17.937	15	5.8	1
1741	80	0	1	1	1.38356	12	4	1
1742	80	0	1	1	1.98082	20	10.4	3
1743	80	0	1	1	2.59726	21	10	3
1744	80	1	1	1	3.64932	13	4.5	1
1745	80	0	1	1	1.94247	20	9.5	3
1746	80	0	1	1	2.59178	14	4.4	1
1747	80	0	0	1	3.1863		2.8	1
1748	80	0	1	1	3.23288	16	8	2
1749	80	0	0	1	3.93973	10	3.6	1
1750	80	0	2	1	4.69041	11	3.4	1
1751	80	0	0	1	4.77808	12	7.5	2
1752	80	0	2	2	4.93151	8	4	1
1753	80	0	0	1	6.81918	10	3.8	1
1754	80	0	2	1	7.46849	5	2.3	1
1755	80	0	0	1	7.99726		3.5	1
1756	80	0	0	1	9.40548	10	4	1
1757	80	0	0	1	9.6411	6	4	1
1758	80	0	2	1	10.189	10	5	1
1759	80	0	2	1	12.0986	8	2.5	1
1760	80	0	2	1	12.389			3
1761	80	0	0	1	15.4932	10	10	2
1762	80	0	2	1	16.0575	7	2	3
1763	80	0	0	1	18.0986	14	6.4	1
1764	80	1	1	1	1.1589	17	8	3
1765	80	1	1	1	3.02192	12	4	1
1766	80	1	0	1	3.39178	10	9.3	2
1767	80	1	1	1	4.50137	16	4.8	1
1768	80	1	2	1	5.01918	19	1.7	1
1769	80	1	2	1	5.32055	11	3.1	1
1770	80	1	2	1	6.23014			3
1771	80	1	2	1	6.52329	7	2.7	1
1772	80	1	2	1	7.24384			3
1773	80	1	0	1	7.90959	14	12	3
1774	80	1	0	1	9.2137	10	6.5	1
1775	80	1	2	1	9.29041	10	10.5	3
1776	80	1	2	1	11.4767	7	3.7	1
1777	80	1	2	1	13.2466	12	9.4	2
1778	80	0	1	1	5.35342	8	4.7	1
1779	80	0	2	1	1.65753	12	4.9	1
1780	80	0	1	1	2.83288	13	7.8	2
1781	80	0	2	1	3.81644	6	3.4	1
1782	80	0	1	1	3.87123			3
1783	80	0	0	1	4.09315	17	10	2
1784	80	0	0	1	4.31781	12	6.2	2
1785	80	0	0	1	4.89863	12	9	2
1786	80	0	1	1	5.38082	12	6.5	1
1787	80	0	2	1	7.12329	12	5.5	1
1788	80	0	2	1	9.36712	14	5	1
1789	80	0	2	1	10	9	2.8	1
1790	80	0	2	1	10.1342	6	3	1
1791	80	0	0	1	10.4904	8	3	1
1792	80	0	1	1	10.9178	7	2.4	1
1793	80	0	0	1	12.2767	6	3.5	1
1794	80	0	0	1	13.4849	14	5.6	1
1795	80	0	2	1	15.6986	7	4.9	1
1796	80	0	0	1	16.2548	10	3.3	1
1797	80	0	0	1	16.4685	10	4.8	1
1798	80	0	0	1	18.5123	8	2.2	1
1799	80	0	0	1	19.9671	10	5.6	1
1800	80	1	2	1	0.0986301	14	7	1
1801	80	1	1	1	0.482192	16	12.5	3
1802	80	1	1	1	1.12877		3.3	1
1803	80	1	1	2	1.1589		10	3
1804	80	1	2	1	1.68493	10	3.1	1
1805	80	1	2	1	1.90137	22	13.8	3
1806	80	1	2	1	2.13151	10	3.4	1
1807	80	1	1	1	2.91233	9	6.5	1
1808	80	1	1	1	2.92055	11	5	1
1809	80	1	2	1	3.34521	8	3	1
1810	80	1	0	1	3.79178	5	2.5	3
1811	80	1	2	1	3.86027			3
1812	80	1	1	1	5.54247		6	3
1813	80	1	0	1	6.27671		14	3
1814	80	1	2	1	8.23014			3
1815	80	1	2	1	8.30137	8	1.4	1
1816	80	1	0	1	8.32877	13	10.6	3
1817	80	1	0	1	10.0219	9	3.8	1
1818	80	1	2	1	11.2548	8	5	1
1819	80	1	2	1	11.2959	14	4.3	1
1820	80	1	0	1	13.7699		11	3
1821	80	0	1	1	1.0274			3
1822	80	0	2	1	1.31781		19	3
1823	80	0	2	1	1.99452	16	7.1	1
1824	80	0	0	1	3.6137	10	7.5	2
1825	80	0	1	1	4.16986	12	7.4	1
1826	80	0	2	1	4.44384			3
1827	80	0	2	1	5.20822			3
1828	80	0	1	1	6.79452	10	7.5	2
1829	80	0	2	1	6.88767			3
1830	80	0	2	1	8.16438	7	6.6	1
1831	80	0	2	1	8.65479	8	2.6	1
1832	80	0	0	1	11.8137	13	5	1
1833	80	0	2	1	12.3068	10	4.4	1
1834	80	0	0	1	14.9397	11	4	1
1835	80	1	2	1	0.789041	10	5	1
1836	80	1	2	1	1.28493	14	7.5	2
1837	80	1	1	1	1.70137	18	13.5	3
1838	80	1	2	1	2.26027			3
1839	80	1	0	1	3.51233	21	12	3
1840	80	1	1	1	3.65479	14	4.5	3
1841	80	1	2	1	3.70959	11	5.2	1
1842	80	1	0	1	4.30685	3	3.5	1
1843	80	1	2	1	5.5726	17	8.5	2
1844	80	1	0	1	5.92877	12	3	1
1845	80	1	2	1	6.72329	9	2.7	1
1846	80	1	2	1	7.53973		9	3
1847	80	1	2	2	8.63288		3.2	1
1848	80	1	2	1	9.06301		12	3
1849	80	1	2	1	9.50959	7	2.4	1
1850	80	1	0	1	10.9014	10	5.1	1
1851	80	1	2	1	11.4795	14	2.7	1
1852	80	1	2	1	14.8247	8	4.4	1
1853	80	1	1	1	1.70137	7	5	1
1854	80	1	1	1	6.88493	12	8.2	3
1855	80	0	1	1	0.306849	8	3.5	1
1856	80	0	2	1	1.35068	15	6.7	1
1857	80	0	1	1	2.69589	14	6.2	1
1858	80	0	1	1	2.7589	14	7	1
1859	80	0	1	1	3.00274	20	12	3
1860	80	0	2	1	3.34247	16	12	3
1861	80	0	2	1	3.61096			3
1862	80	0	2	1	3.96712	12	5	1
1863	80	0	1	1	4.01918	13	5.2	1
1864	80	0	1	1	6.05205	15	5.7	3
1865	80	0	0	1	6.24384	10	8	1
1866	80	0	2	1	6.33699			3
1867	80	0	2	1	7.61644	14	7.5	2
1868	80	0	2	1	7.80822	10	6.4	1
1869	80	0	0	1	8.04384	8	3	1
1870	80	0	2	1	8.19452	9	3.1	1
1871	80	0	0	1	12.5945	12	4.5	1
1872	80	0	0	1	13.9808	8	2.7	1
1873	80	0	0	1	15.3068	12	6.2	1
1874	80	1	1	1	1.28219	10	9.1	2
1875	80	1	1	1	1.93973	10	8.5	1
1876	80	1	1	1	2.56712	13	13	3
1877	80	1	1	1	3.57808	16	2.8	1
1878	80	1	0	1	3.73151	10	4.2	1
1879	80	1	0	1	3.7726	10	3.4	1
1880	80	1	2	1	4.5589	11	6.9	2
1881	80	1	2	1	4.96986		13	3
1882	80	1	0	1	6.45205	11	3.8	1
1883	80	1	0	1	9.20822	13	4.1	1
1884	80	1	2	1	9.74247			3
1885	80	0	1	1	3.5726	12	6.1	1
1886	80	1	1	1	3.00822	10	4	1
1887	80	0	1	1	1.89315	15	10	3
1888	80	0	2	1	2.12603		11.5	3
1889	80	0	1	1	2.2	12	3.5	1
1890	80	0	1	1	2.32329			3
1891	80	0	1	1	3.43562			3
1892	80	0	2	1	3.49863	16	6	1
1893	80	0	2	1	3.52055			3
1894	80	0	1	1	5.26301	14	5.9	1
1895	80	0	0	1	5.43836	5	3.1	1
1896	80	0	0	1	5.47397	3	1.9	1
1897	80	0	1	1	5.89863	13	6	1
1898	80	0	2	1	6.13151	15	9	3
1899	80	0	2	1	8.64932	14	5.6	1
1900	80	0	0	1	9.88493	10	3.8	1
1901	80	0	2	1	10.3041	14	11	3
1902	80	0	2	1	11.9178	8	4.6	1
1903	80	0	2	1	20.9397	12	5.1	1
1904	80	1	2	1	1.06301	10	5.5	1
1905	80	1	1	1	2.0137	12	8.2	1
1906	80	1	1	1	2.43288	10	3.7	1
1907	80	1	2	1	4.06027	10	3.5	1
1908	80	1	0	1	5.40274	5	4.3	1
1909	80	1	1	2	6.3589	12	4.5	1
1910	80	1	2	1	9.71507	13	3	1
1911	80	1	2	1	10.0877	12	3.3	1
1912	80	1	2	1	12.463	9	2.4	1
1913	80	1	1	1	3.00548	12	7.5	1
1914	80	0	1	1	0.950685	15	6.9	1
1915	80	0	2	1	1.89863	13	4.5	1
1916	80	0	2	1	2.53151	14	12.2	3
1917	80	0	1	1	2.53699	11	5.9	3
1918	80	0	0	1	4.47397	10	7	2
1919	80	0	0	1	5.16986	7	4	1
1920	80	0	1	1	5.45479	7	2.4	1
1921	80	0	0	1	8.42192	10	5	1
1922	80	0	2	1	9.10685	6	2.2	1
1923	80	0	2	1	12.9041	8	5.7	1
1924	80	0	2	1	14.5507	12	1.9	1
1925	80	0	0	1	15.5726	17	7	2
1926	80	1	2	2	0.89589	12	9	2
1927	80	1	1	1	1.08493	14	6.1	1
1928	80	1	2	1	1.31781	10	4.7	1
1929	80	1	2	1	1.39452	18	7.2	2
1930	80	1	1	2	1.42466	14	5.5	1
1931	80	1	2	1	1.8137			3
1932	80	1	1	2	1.85479	19	7	3
1933	80	1	1	1	2.30137	18	5	1
1934	80	1	2	1	2.41918	13	3.3	3
1935	80	1	0	1	3.42466	10	4.7	1
1936	80	1	0	1	5.38904	15	6	1
1937	80	1	0	1	7.47397	6	5	1
1938	80	1	2	1	9.06849			3
1939	80	1	2	1	9.36164			3
1940	80	1	1	1	0.413699	12	4.9	1
1941	80	0	2	1	0.893151			3
1942	80	0	1	1	1.14521			3
1943	80	0	2	1	2.29863	15	4.6	1
1944	80	0	1	1	3.5863			3
1945	80	0	2	1	3.76712	10	6.6	1
1946	80	0	0	1	5.10411	11	8.7	2
1947	80	0	0	1	6.26301		2	1
1948	80	0	0	1	9.77534	14	6.3	1
1949	80	0	0	1	10.1836	8	7.5	2
1950	80	0	0	2	12.6411	17	12	3
1951	80	1	1	1	1.21918		7	2
1952	80	1	2	1	2.08493	10	3	1
1953	80	1	2	1	2.13425		0	3
1954	80	1	2	1	2.73151	9	2	1
1955	80	1	0	1	3.26575	8	3	1
1956	80	1	0	1	3.82192	10	6	1
1957	80	1	2	1	4.2	12	5.5	1
1958	80	1	2	1	5.32877			3
1959	80	1	0	1	7.0274	8	3	1
1960	80	1	1	1	7.1589			3
1961	80	1	2	1	8.87397		0	3
1962	90	0	1	1	9.63562	8	4.4	1
1963	90	0	1	2	1.07123			3
1964	90	0	2	1	2.86027	8	4.5	1
1965	90	0	2	2	3.02466			3
1966	90	0	0	1	7.51233	12	9.2	3
1967	90	0	0	1	7.95616			3
1968	90	0	2	1	8.2			3
1969	90	0	0	1	8.33425	10	8.9	2
1970	90	0	0	1	11.1863	10	8	2
1971	90	0	0	1	14.4466	6	11.4	1
1972	90	1	2	1	1.94247	15	5.5	1
1973	90	1	2	1	2.32055	8	3.7	3
1974	90	1	2	1	4.83836		6.3	1
1975	90	1	0	1	4.8411	20	10	3
1976	90	1	0	1	7.50411	12	1.7	1
1977	90	1	2	1	8.43562	9	4.5	1
1978	90	1	0	1	9.90685	10	4.2	1
1979	90	0	1	1	0.906849	14	4.5	1
1980	90	0	1	1	2		8	3
1981	90	0	1	1	2.58356	13	7.4	2
1982	90	0	2	1	5.04658	18	7.7	2
1983	90	0	1	1	6.0274	9	3.1	1
1984	90	0	0	1	6.09041		2.5	1
1985	90	0	2	1	6.85479	6	4.2	1
1986	90	0	0	1	14.6164	11	3.7	1
1987	90	1	2	1	0.356164	6	3.6	1
1988	90	1	2	1	2.21644		10	3
1989	90	1	2	1	5.03562	5	5.4	1
1990	90	1	2	1	14.7014	12	7.9	1
1991	90	0	2	1	1.36438			3
1992	90	0	2	1	2.03836	6	4.2	1
1993	90	0	0	1	3.09041	13	6.4	1
1994	90	0	0	1	4.30685		8.6	2
1995	90	0	2	1	10.6			3
1996	90	1	1	1	0.435616		13.7	3
1997	90	1	2	1	2.78904	13	4	1
1998	90	1	1	1	3.49315	17	14.2	3
1999	90	1	2	1	3.54247	10	1.5	1
[truncated: 33 more rows]
